# Supplementary material for: (2-{[2-(2-Amino­ethyl­amino)­eth­yl]imino­meth­yl}phenolato)nickel(II) chloride dihydrate
Source: Acta Crystallogr Sect E Struct Rep Online. 2010 Dec 4;67(Pt 1):m38. doi: 10.1107/S1600536810050026 (PMC3050410; doi:10.1107/S1600536810050026)
Supplement: Supplementary file 2 [file e-67-00m38-Isup2.hkl]

# 
# h,k,l, Fc-squared, Fo-squared, sigma(Fo-squared) and status flag 
# 
data_I
_shelx_title ' I in P2(1)/n' 
_shelx_refln_list_code          4 
_shelx_F_calc_maximum      361.39 
_exptl_crystal_F_000       704.00 
_reflns_d_resolution_high  0.8401 
 
loop_ 
 _symmetry_equiv_pos_as_xyz 
 'x, y, z' 
 '-x+1/2, y+1/2, -z+1/2' 
 '-x, -y, -z' 
 'x-1/2, -y-1/2, z-1/2' 
 
_cell_length_a     7.1062 
_cell_length_b    11.6685 
_cell_length_c    17.6773 
_cell_angle_alpha  90.000 
_cell_angle_beta   96.699 
_cell_angle_gamma  90.000 
 
_shelx_F_squared_multiplier     1.000 
 
loop_ 
 _refln_index_h 
 _refln_index_k 
 _refln_index_l 
 _refln_F_squared_calc 
 _refln_F_squared_meas 
 _refln_F_squared_sigma 
 _refln_observed_status 
   2   0   0    22438.62    25218.72    202.45 o 
   4   0   0     1273.57     1273.11     71.81 o 
   6   0   0       54.87        7.25     38.09 o 
   8   0   0      235.78      372.31    169.65 o 
   1   1   0     1660.18     1783.57     36.26 o 
   2   1   0    38368.32    41522.12    337.98 o 
   3   1   0     4014.81     3992.58     70.97 o 
   4   1   0      979.57     1042.93     51.62 o 
   5   1   0        0.18       28.95     20.37 o 
   6   1   0      584.84      695.93     62.14 o 
   7   1   0       13.78       22.61     34.69 o 
   8   1   0       17.50      103.05     67.68 o 
   0   2   0     2044.83     1801.76     43.15 o 
   1   2   0     1697.30     1810.97     37.77 o 
   2   2   0     3561.09     3718.38     65.72 o 
   3   2   0     3721.85     3616.51     67.55 o 
   4   2   0     1534.59     1548.41     56.93 o 
   5   2   0      410.51      392.30     45.12 o 
   6   2   0       14.50       52.92     31.40 o 
   7   2   0       98.80      172.31     47.77 o 
   8   2   0       39.11       98.03     62.21 o 
   1   3   0      322.64      312.04     24.37 o 
   2   3   0      678.71      764.48     37.50 o 
   3   3   0      433.36      489.31     40.11 o 
   4   3   0      161.08      149.54     31.41 o 
   5   3   0     1763.51     1567.27     70.26 o 
   6   3   0      207.40      134.76     42.93 o 
   7   3   0      708.97      829.64     85.62 o 
   8   3   0        0.04        0.00     90.99 o 
   0   4   0     5182.23     4922.42     97.23 o 
   1   4   0       32.72       65.72     16.65 o 
   2   4   0     1583.05     1620.74     57.67 o 
   3   4   0     1098.02     1072.98     59.04 o 
   4   4   0     2749.09     2482.51     77.36 o 
   5   4   0      610.53      712.23     65.12 o 
   6   4   0        3.30       81.06     41.44 o 
   7   4   0        0.31      144.23     81.70 o 
   8   4   0      383.83      385.43    105.68 o 
   1   5   0       40.95       85.40     19.31 o 
   2   5   0     7245.63     6974.27    106.43 o 
   3   5   0      283.85      386.51     44.18 o 
   4   5   0        9.35        0.00     26.57 o 
   5   5   0      541.99      619.42     72.32 o 
   6   5   0     2100.65     2001.91    131.54 o 
   7   5   0       11.83        5.96     56.68 o 
   0   6   0    22147.07    23266.98    257.37 o 
   1   6   0      836.29      896.29     41.29 o 
   2   6   0     2352.37     2118.86     63.53 o 
   3   6   0     2164.92     1913.31     77.81 o 
   4   6   0     1764.88     1709.87     82.09 o 
   5   6   0      200.46      285.84     52.66 o 
   6   6   0       32.64       98.26     50.80 o 
   7   6   0       56.32      173.05     67.95 o 
   1   7   0     1973.67     1724.60     55.77 o 
   2   7   0     3053.90     2828.85     93.84 o 
   3   7   0     2749.96     2243.34     89.45 o 
   4   7   0      466.76      491.07     59.65 o 
   5   7   0      390.10      358.07     65.07 o 
   6   7   0       73.94       99.89     65.66 o 
   7   7   0      261.64      286.66     86.16 o 
   0   8   0      857.07      807.84     72.95 o 
   1   8   0     2775.25     2504.92     80.87 o 
   2   8   0       24.81       80.50     32.14 o 
   3   8   0      288.97      312.68     48.28 o 
   4   8   0       35.24       92.82     43.28 o 
   5   8   0      279.51      293.70     62.50 o 
   6   8   0       10.22       46.16     67.69 o 
   1   9   0      169.76      221.53     36.73 o 
   2   9   0     1147.36     1075.07     82.20 o 
   3   9   0      144.92      127.45     42.35 o 
   4   9   0      104.18      122.60     51.39 o 
   5   9   0       14.60       86.32     54.02 o 
   6   9   0       47.02      134.82     66.68 o 
   0  10   0     1739.22     1719.08    147.11 o 
   1  10   0      533.20      607.69     75.29 o 
   2  10   0       11.44       57.61     36.43 o 
   3  10   0       36.29       25.12     43.19 o 
   4  10   0      546.37      627.27     87.00 o 
   5  10   0      117.82      193.82     63.45 o 
   1  11   0      145.41      154.79     53.97 o 
   2  11   0      623.22      538.77     74.70 o 
   3  11   0       89.37      122.45     52.06 o 
   4  11   0       50.10       69.99     56.03 o 
   5  11   0       55.83      125.13     69.06 o 
   0  12   0      118.11       88.21     80.06 o 
   1  12   0       47.04      127.72     59.84 o 
   2  12   0        5.05       92.02     62.53 o 
   3  12   0      627.53      631.13    102.15 o 
   4  12   0      309.31      364.29     85.61 o 
   1  13   0      355.38      344.64     75.93 o 
   2  13   0       30.35      114.30     73.64 o 
  -7   0   1      642.57      747.74    106.00 o 
  -5   0   1      193.95      213.45     55.22 o 
  -3   0   1    14378.04    14491.78    198.67 o 
   1   0   1    20687.49    21890.18    239.44 o 
   3   0   1      877.57      949.83     54.19 o 
   5   0   1     2687.02     2273.39    141.38 o 
   7   0   1       74.88       83.17     75.44 o 
  -8   1   1        0.61      102.64     82.23 o 
  -7   1   1      118.93      116.84     38.75 o 
  -6   1   1     1137.86     1256.72     78.38 o 
  -5   1   1     2340.84     2128.16     68.45 o 
  -4   1   1      162.77      186.47     27.73 o 
  -3   1   1      296.17      347.76     29.72 o 
  -2   1   1     4436.07     4846.37     63.78 o 
  -1   1   1    14107.77    14863.53    208.67 o 
   0   1   1    10030.19    10523.53    157.46 o 
   1   1   1       29.95       47.63     14.33 o 
   3   1   1     5155.27     4971.46     78.57 o 
   4   1   1     1107.47     1182.41     54.31 o 
   5   1   1        4.94       10.82     23.56 o 
   6   1   1      472.97      519.83     59.97 o 
   7   1   1      554.71      635.13     80.81 o 
   8   1   1      487.55      530.57     99.10 o 
  -8   2   1      669.20      686.85    214.58 o 
  -7   2   1        0.93       52.60     41.80 o 
  -6   2   1      147.28      149.79     34.65 o 
  -5   2   1        6.08       44.46     20.83 o 
  -4   2   1     1737.22     1524.14     53.23 o 
  -3   2   1      731.29      766.54     36.39 o 
  -2   2   1     8081.94     8298.31    103.99 o 
  -1   2   1     1704.42     1867.21     39.70 o 
   0   2   1     1485.56     1441.07     31.92 o 
   1   2   1     8760.26     9431.48    102.02 o 
   2   2   1     1086.32     1006.76     37.97 o 
   3   2   1      677.25      767.08     47.93 o 
   4   2   1     1328.49     1242.59     52.48 o 
   5   2   1       48.73       57.93     28.14 o 
   6   2   1     2212.24     1902.24     79.99 o 
   7   2   1       45.75      133.12     50.17 o 
   8   2   1       21.11      151.92     76.63 o 
  -8   3   1      155.56      188.15     79.36 o 
  -7   3   1       12.61      141.16     87.20 o 
  -6   3   1      318.51      415.81     51.39 o 
  -5   3   1      244.82      275.11     38.55 o 
  -4   3   1       29.17       85.20     22.26 o 
  -3   3   1       81.75      102.54     22.93 o 
  -2   3   1     3533.33     3529.97    103.15 o 
  -1   3   1      610.83      713.24     32.75 o 
   0   3   1     4076.83     4064.23     58.73 o 
   1   3   1     1367.95     1364.66     40.78 o 
   2   3   1       11.79       17.49     15.68 o 
   3   3   1      415.24      479.60     41.01 o 
   4   3   1     2979.46     2636.72     78.22 o 
   5   3   1       77.99       87.18     30.98 o 
   6   3   1      123.20      166.36     41.57 o 
   7   3   1      155.29      140.24     49.98 o 
   8   3   1      216.02      386.77    130.22 o 
  -8   4   1       19.63      133.74     71.78 o 
  -7   4   1       84.65      117.03     61.57 o 
  -6   4   1       37.90       98.59     42.67 o 
  -5   4   1      329.93      320.00     45.47 o 
  -4   4   1      980.25     1088.60     64.03 o 
  -3   4   1     1309.46     1198.05     48.09 o 
  -2   4   1      434.54      437.47     27.53 o 
  -1   4   1      456.27      490.15     33.49 o 
   0   4   1     1590.89     1508.13     40.24 o 
   1   4   1    13191.54    13601.80    159.67 o 
   2   4   1     4502.29     4438.34     99.53 o 
   3   4   1      820.46      910.15     49.53 o 
   4   4   1      203.39      321.79     41.31 o 
   5   4   1      142.83      225.28     39.34 o 
   6   4   1      135.41      199.43     48.31 o 
   7   4   1       62.65      187.11     60.08 o 
  -7   5   1       75.65       87.96     66.52 o 
  -6   5   1       40.30       82.56     49.56 o 
  -5   5   1      662.45      698.76     66.07 o 
  -4   5   1        0.36       34.81     22.29 o 
  -3   5   1     4644.67     4149.02     89.05 o 
  -2   5   1      629.32      794.30     45.29 o 
  -1   5   1    13782.53    13918.01    246.47 o 
   0   5   1     1348.36     1424.81     43.05 o 
   1   5   1     5329.90     5583.13     82.79 o 
   2   5   1      355.77      448.40     44.17 o 
   3   5   1     5463.69     5014.49    103.37 o 
   4   5   1        5.29       42.71     25.14 o 
   5   5   1      218.77      215.15     52.22 o 
   6   5   1       18.45       68.58     45.57 o 
   7   5   1      210.94      278.31     74.00 o 
  -7   6   1      506.09      545.92    100.97 o 
  -6   6   1       66.79      158.94     62.75 o 
  -5   6   1      568.08      581.34     70.22 o 
  -4   6   1       38.73       82.19     33.92 o 
  -3   6   1     4034.75     3840.77    117.83 o 
  -2   6   1      291.59      325.89     40.11 o 
  -1   6   1      171.88      198.05     25.64 o 
   0   6   1     2653.81     2486.04     61.37 o 
   1   6   1     5618.27     5509.07     99.17 o 
   2   6   1      934.94     1048.55     54.63 o 
   3   6   1      101.11      180.44     35.61 o 
   4   6   1      101.03       99.96     34.70 o 
   5   6   1     1961.92     1870.93    113.54 o 
   6   6   1       19.35       83.20     61.92 o 
   7   6   1       57.87       67.85     74.71 o 
  -7   7   1      236.87      165.29     74.26 o 
  -6   7   1      684.67      799.38    108.89 o 
  -5   7   1     1326.75     1365.79    109.64 o 
  -4   7   1      444.95      453.76     57.03 o 
  -3   7   1      657.51      725.87     65.70 o 
  -2   7   1      686.27      774.15     55.31 o 
  -1   7   1       24.82       88.07     21.19 o 
   0   7   1     1183.76     1164.14     50.72 o 
   1   7   1      131.06      180.92     29.04 o 
   2   7   1      803.69      829.44     52.79 o 
   3   7   1     1012.95     1103.31     78.74 o 
   4   7   1     1300.84     1330.00    101.44 o 
   5   7   1       16.03       34.67     43.06 o 
   6   7   1      436.15      525.64     83.92 o 
   7   7   1      197.71      177.50     78.97 o 
  -6   8   1      242.82      285.64     84.63 o 
  -5   8   1       11.39       59.66     47.97 o 
  -4   8   1      588.29      567.92     65.98 o 
  -3   8   1       53.60       79.54     37.13 o 
  -2   8   1     1271.66     1293.12     83.18 o 
  -1   8   1        9.67       41.96     27.60 o 
   0   8   1       28.93       65.61     24.15 o 
   1   8   1       36.03       59.20     29.46 o 
   2   8   1      286.51      277.53     44.13 o 
   3   8   1      100.44      112.18     39.18 o 
   4   8   1     1472.80     1370.22    109.04 o 
   5   8   1       71.77      115.95     55.62 o 
   6   8   1     1079.37     1163.93    123.87 o 
  -6   9   1       48.51      176.84     70.26 o 
  -5   9   1      447.39      512.17     92.09 o 
  -4   9   1       37.10       40.16     45.30 o 
  -3   9   1       18.05       93.79     38.55 o 
  -2   9   1      205.86      212.12     43.69 o 
  -1   9   1       30.91       81.91     31.09 o 
   0   9   1      508.26      525.94     58.67 o 
   1   9   1        3.53       19.77     29.51 o 
   2   9   1      113.18      135.98     38.03 o 
   3   9   1      361.97      321.38     59.33 o 
   4   9   1      329.82      376.92     68.03 o 
   5   9   1        5.71        8.07     52.41 o 
   6   9   1       30.56      125.46     72.77 o 
  -5  10   1        3.34        6.19     60.75 o 
  -4  10   1       14.16       71.71     49.98 o 
  -3  10   1      387.48      373.12     61.95 o 
  -2  10   1      183.30      212.61     46.94 o 
  -1  10   1        2.35        0.00     36.75 o 
   0  10   1       48.66       69.39     38.00 o 
   1  10   1      604.55      542.53     71.65 o 
   2  10   1      806.69      735.59     71.55 o 
   3  10   1        3.30       32.29     45.00 o 
   4  10   1       96.89      159.26     61.98 o 
   5  10   1      386.74      430.03     79.21 o 
  -5  11   1      154.52      196.33     76.08 o 
  -4  11   1       71.87      139.01     59.28 o 
  -3  11   1       29.13      100.05     52.73 o 
  -2  11   1       37.07       78.86     51.12 o 
  -1  11   1      861.16      970.96     95.08 o 
   0  11   1       32.33       89.97     43.67 o 
   1  11   1       30.45       38.07     48.55 o 
   2  11   1       34.95      130.16     59.35 o 
   3  11   1      847.19      917.65    116.18 o 
   4  11   1       18.83      130.41     59.62 o 
   5  11   1      159.78      251.21     72.74 o 
  -4  12   1      220.83      242.50     75.08 o 
  -3  12   1      157.32      206.25     72.89 o 
  -2  12   1      186.11      270.71     67.11 o 
  -1  12   1       25.28       14.81     52.90 o 
   0  12   1      777.44      567.73     91.58 o 
   1  12   1      397.98      480.72     76.62 o 
   2  12   1      806.82      869.22    117.68 o 
   3  12   1       55.96      149.76     70.84 o 
   4  12   1        2.95       52.00     70.24 o 
  -2  13   1      582.58      633.43    105.10 o 
  -1  13   1        0.02       64.56     69.48 o 
   0  13   1      664.23      560.69     97.17 o 
   1  13   1       70.54      100.82     68.71 o 
   2  13   1      117.85      127.95     72.88 o 
  -8   0   2       25.83       29.45     68.51 o 
  -6   0   2      314.80      433.40     65.71 o 
  -4   0   2    13895.72    13427.33    211.78 o 
  -2   0   2   130601.41   147164.05    588.77 o 
   0   0   2      491.82      514.07     38.06 o 
   2   0   2     2297.65     2307.92     66.11 o 
   4   0   2     1650.14     1466.35     86.95 o 
   6   0   2      112.76      160.69     55.16 o 
   8   0   2        1.07       64.91     94.12 o 
  -8   1   2      201.59      292.81    196.70 o 
  -7   1   2       86.83      128.05     49.88 o 
  -6   1   2     1106.21     1089.94     75.12 o 
  -5   1   2      434.87      520.58     45.81 o 
  -4   1   2    10980.50    10851.97    134.78 o 
  -3   1   2     1170.60     1148.84     41.02 o 
  -2   1   2     2743.40     2814.25     49.53 o 
  -1   1   2     6973.50     7761.09    117.18 o 
   0   1   2    16588.92    17916.87    222.08 o 
   1   1   2     3013.97     3465.01     58.08 o 
   2   1   2      731.59      878.25     35.08 o 
   3   1   2       10.81       42.72     18.10 o 
   4   1   2     1135.03     1183.38     52.82 o 
   5   1   2      538.39      590.02     54.20 o 
   6   1   2       32.19       49.97     32.47 o 
   7   1   2        8.42        7.13     48.17 o 
   8   1   2      116.29       76.59     64.90 o 
  -8   2   2      161.92      213.74    104.06 o 
  -7   2   2      490.76      511.50     65.30 o 
  -6   2   2     1336.95     1449.86     89.14 o 
  -5   2   2      490.30      575.96     47.52 o 
  -4   2   2      449.79      568.62     44.97 o 
  -3   2   2     3108.05     2814.71     62.64 o 
  -2   2   2     1920.95     1886.37     42.94 o 
  -1   2   2      318.49      399.10     25.36 o 
   0   2   2       19.90        7.87     10.20 o 
   1   2   2     6188.51     6409.20     86.05 o 
   2   2   2     1186.20     1253.15     41.97 o 
   3   2   2      327.57      338.12     33.56 o 
   4   2   2      932.40      979.79     57.72 o 
   5   2   2       19.45       13.56     24.91 o 
   6   2   2      573.84      659.48     68.04 o 
   7   2   2      580.63      728.47     99.15 o 
   8   2   2        0.69       61.01     63.46 o 
  -8   3   2      111.78       64.98     98.58 o 
  -7   3   2       80.71      153.21     50.05 o 
  -6   3   2       39.27       59.15     30.03 o 
  -5   3   2     2845.15     2333.70     80.15 o 
  -4   3   2      118.88      187.25     27.43 o 
  -3   3   2     1108.54     1003.95     41.77 o 
  -2   3   2     2934.95     2778.13     52.62 o 
   0   3   2     1351.79     1345.54     41.83 o 
   1   3   2      790.10      862.15     35.98 o 
   2   3   2        8.50       16.26     17.58 o 
   3   3   2     1292.60     1219.66     51.13 o 
   4   3   2      735.55      894.34     59.00 o 
   5   3   2      852.61     1026.18     79.19 o 
   6   3   2      117.27      192.15     45.34 o 
   7   3   2      111.62      135.40     51.72 o 
   8   3   2       54.12      149.48    121.96 o 
  -8   4   2      124.15      187.16     86.31 o 
  -7   4   2      427.07      504.36     91.20 o 
  -6   4   2      975.26     1131.89     99.28 o 
  -5   4   2      233.46      234.36     38.75 o 
  -4   4   2       21.15       42.30     19.48 o 
  -3   4   2     1242.05     1220.28     43.93 o 
  -2   4   2     2063.32     1988.81     65.02 o 
  -1   4   2      561.85      637.28     38.25 o 
   0   4   2     1907.49     1852.65     44.93 o 
   1   4   2        2.64       25.15     15.91 o 
   2   4   2      162.91      178.29     27.44 o 
   3   4   2      253.56      309.86     36.24 o 
   4   4   2      827.93      886.06     61.09 o 
   5   4   2       51.09       79.13     35.08 o 
   6   4   2      869.24      796.90     80.36 o 
   7   4   2      422.88      615.96     90.25 o 
  -7   5   2        3.39      104.14     74.39 o 
  -6   5   2      936.74      896.79     90.16 o 
  -5   5   2       68.89      115.90     35.51 o 
  -4   5   2     4366.94     3825.13    110.51 o 
  -3   5   2      204.99      245.87     27.32 o 
  -2   5   2       91.48      100.34     26.09 o 
  -1   5   2     1963.96     2050.44     60.82 o 
   0   5   2     2298.37     2250.51     53.59 o 
   1   5   2     2474.17     2338.62     55.93 o 
   2   5   2      373.53      449.18     40.16 o 
   3   5   2      868.21     1000.53     59.03 o 
   4   5   2     2619.00     2302.30     79.24 o 
   5   5   2       95.31      113.84     38.37 o 
   6   5   2        9.40       92.19     48.36 o 
   7   5   2       18.22       71.23     53.73 o 
  -7   6   2      359.62      405.98     88.34 o 
  -6   6   2      414.56      503.21     95.98 o 
  -5   6   2      315.04      350.41     54.09 o 
  -4   6   2     1750.98     1471.54     78.69 o 
  -3   6   2     1433.85     1480.86     62.63 o 
  -2   6   2     9092.20     8937.94    159.04 o 
  -1   6   2      962.23     1020.72     52.66 o 
   0   6   2      138.37      183.19     25.95 o 
   1   6   2      529.34      640.46     40.32 o 
   2   6   2     4983.60     4630.86    106.29 o 
   3   6   2      342.92      397.41     43.79 o 
   4   6   2      108.68      194.28     50.32 o 
   5   6   2      326.12      468.81     69.14 o 
   6   6   2      412.19      510.41     88.55 o 
   7   6   2      198.12      216.02     75.55 o 
  -7   7   2       96.05      162.16     74.50 o 
  -6   7   2       40.64       95.45     64.91 o 
  -5   7   2     1373.47     1288.90    115.78 o 
  -4   7   2      425.39      462.22     56.53 o 
  -3   7   2       90.60       88.23     32.79 o 
  -2   7   2      107.70      187.68     33.92 o 
  -1   7   2     2631.03     2303.01     74.52 o 
   0   7   2     4806.52     4564.66     88.89 o 
   1   7   2     1786.57     1605.39     56.31 o 
   2   7   2      156.50      235.86     34.05 o 
   3   7   2      762.29      686.73     71.71 o 
   4   7   2      523.76      593.63     83.20 o 
   5   7   2      854.28      976.69    111.01 o 
   6   7   2       59.88      176.35     74.35 o 
   7   7   2       52.92       42.61     65.72 o 
  -6   8   2       35.18      130.14     69.95 o 
  -5   8   2       37.84      124.64     55.65 o 
  -4   8   2       79.13      135.72     43.78 o 
  -3   8   2     1459.58     1478.33     93.81 o 
  -2   8   2       96.24      151.14     34.31 o 
  -1   8   2      424.05      425.46     46.74 o 
   0   8   2      775.27      809.37     59.39 o 
   1   8   2     2030.76     1797.31     62.71 o 
   2   8   2       36.33       74.61     33.08 o 
   3   8   2     1661.13     1458.47    105.83 o 
   4   8   2       55.07       53.02     41.94 o 
   5   8   2        9.09       40.05     51.73 o 
   6   8   2        4.46       87.96     61.04 o 
  -6   9   2       10.73       17.24     62.20 o 
  -5   9   2       77.20      108.53     61.42 o 
  -4   9   2       21.05       55.53     42.72 o 
  -3   9   2      145.64      110.79     41.15 o 
  -2   9   2     1561.95     1502.42     89.97 o 
  -1   9   2      328.17      363.68     43.69 o 
   0   9   2     1055.45     1189.99     73.11 o 
   1   9   2      490.05      490.11     63.87 o 
   2   9   2       93.94      172.92     41.12 o 
   3   9   2        7.82       93.29     41.96 o 
   4   9   2      211.93      203.07     58.53 o 
   5   9   2       17.34       76.36     59.66 o 
   6   9   2      121.14      134.44     66.35 o 
  -5  10   2       62.94      198.26     73.75 o 
  -4  10   2      111.15      203.98     61.73 o 
  -3  10   2      127.15      133.00     47.79 o 
  -2  10   2      769.01      896.69     78.11 o 
  -1  10   2       28.03       63.42     31.86 o 
   0  10   2      256.86      270.43     49.73 o 
   1  10   2       90.18      206.94     49.87 o 
   2  10   2      497.36      440.27     78.04 o 
   3  10   2       65.43      103.02     52.88 o 
   4  10   2       28.14      156.82     55.97 o 
   5  10   2       54.44      125.65     64.92 o 
  -5  11   2      107.15      143.92     69.64 o 
  -4  11   2      968.43      834.88    115.87 o 
  -3  11   2        0.10       83.84     49.36 o 
  -2  11   2       23.17       74.59     49.00 o 
  -1  11   2      102.45      145.79     51.63 o 
   0  11   2      146.53      183.91     56.89 o 
   1  11   2        4.95       68.70     50.14 o 
   2  11   2      162.41      138.33     66.42 o 
   3  11   2       62.06      111.68     64.01 o 
   4  11   2      678.70      585.09     87.78 o 
  -4  12   2        1.92       62.67     67.86 o 
  -3  12   2      207.38      266.43     82.90 o 
  -2  12   2      168.83      293.81     67.99 o 
  -1  12   2       72.01      119.31     56.74 o 
   0  12   2        1.48       80.77     55.45 o 
   1  12   2      196.49      120.34     66.70 o 
   2  12   2      253.68      335.00     86.62 o 
   3  12   2       20.26       50.09     71.60 o 
   4  12   2        9.64       21.18     66.87 o 
  -2  13   2       15.95      118.66     69.16 o 
  -1  13   2      342.72      323.01     85.16 o 
   0  13   2      115.61      193.28     75.71 o 
   1  13   2      169.78      157.47     75.93 o 
   2  13   2        8.60      137.64     75.51 o 
  -7   0   3      575.38      476.85    113.57 o 
  -5   0   3     6787.29     5988.51    230.96 o 
  -3   0   3       91.74      156.92     31.54 o 
  -1   0   3    15970.15    17270.31    389.73 o 
   1   0   3     3395.61     3041.72     76.77 o 
   3   0   3      527.09      583.84     58.55 o 
   5   0   3      373.76      496.47     68.70 o 
   7   0   3     1332.52     1351.17    188.67 o 
  -8   1   3      246.54      192.01     65.71 o 
  -7   1   3      680.96      731.61     81.40 o 
  -6   1   3       37.23      125.57     32.34 o 
  -5   1   3      547.14      511.56     45.73 o 
  -4   1   3     7424.51     7186.71    109.98 o 
  -3   1   3     4754.74     4300.47     73.90 o 
  -2   1   3    17231.54    18324.54    280.11 o 
  -1   1   3      742.67      711.02     26.40 o 
   0   1   3     2880.31     2900.09     78.27 o 
   1   1   3     2902.23     3140.33     52.91 o 
   2   1   3      154.94      184.19     21.37 o 
   3   1   3      734.75      793.15     39.11 o 
   4   1   3     1946.62     1842.41     59.54 o 
   5   1   3     1297.23     1419.47     72.16 o 
   6   1   3      990.45     1043.19     94.09 o 
   7   1   3       30.83       73.77     53.00 o 
   8   1   3       63.79       88.90     62.70 o 
  -8   2   3        3.55       32.49     76.38 o 
  -7   2   3       78.13      161.48     83.52 o 
  -6   2   3     2071.82     1821.42     97.48 o 
  -5   2   3       17.57       46.73     23.05 o 
  -4   2   3     5219.01     4795.08     91.16 o 
  -3   2   3     1265.23     1346.09     51.62 o 
  -2   2   3     3918.28     4194.88     71.78 o 
  -1   2   3     2137.51     2208.97     45.98 o 
   0   2   3      331.50      385.47     22.44 o 
   1   2   3      100.21      117.96     23.78 o 
   2   2   3     4776.41     4778.32     82.15 o 
   3   2   3      493.57      650.49     40.89 o 
   4   2   3     3304.60     3107.45     83.65 o 
   5   2   3        3.70       83.83     31.93 o 
   6   2   3       12.67       89.09     39.09 o 
   7   2   3       24.03       83.22     65.29 o 
   8   2   3      239.23      329.18     93.71 o 
  -8   3   3      346.10      290.56    129.22 o 
  -7   3   3       18.12       79.41     44.38 o 
  -6   3   3      246.36      286.51     46.46 o 
  -5   3   3      156.70      208.02     36.34 o 
  -4   3   3     1193.58     1187.54     54.08 o 
  -3   3   3      124.31      180.98     28.39 o 
  -2   3   3      445.39      472.82     34.47 o 
  -1   3   3      783.61      920.30     37.88 o 
   0   3   3     5261.91     5298.22    110.30 o 
   1   3   3       39.43       53.44     19.35 o 
   2   3   3     7706.39     7560.07    141.04 o 
   3   3   3      856.35      958.06     50.51 o 
   4   3   3      433.04      415.60     42.09 o 
   5   3   3      114.44      252.07     45.65 o 
   6   3   3      639.70      679.30     75.80 o 
   7   3   3       13.85       57.01     51.06 o 
  -8   4   3        2.99       93.93     83.30 o 
  -7   4   3       31.05       89.01     48.13 o 
  -6   4   3      295.30      237.95     53.20 o 
  -5   4   3      190.63      264.95     44.77 o 
  -4   4   3      234.62      306.62     33.76 o 
  -3   4   3      731.89      761.02     47.85 o 
  -2   4   3     2886.98     2787.91     68.45 o 
  -1   4   3     9110.20     8959.91    211.37 o 
   0   4   3     3688.31     3324.39     92.74 o 
   1   4   3     1700.14     1604.35     44.21 o 
   2   4   3      191.30      215.19     29.94 o 
   3   4   3      559.68      598.68     47.23 o 
   4   4   3     1224.89     1197.56     79.64 o 
   5   4   3        0.91       35.77     30.37 o 
   6   4   3        1.94       53.92     38.33 o 
   7   4   3       42.10       35.07     55.45 o 
  -7   5   3      263.43      361.05     81.67 o 
  -6   5   3       42.48       72.85     42.73 o 
  -5   5   3      995.31      847.89     82.74 o 
  -4   5   3     1126.66     1195.65     73.88 o 
  -3   5   3     3732.75     3602.68     88.01 o 
  -2   5   3     3015.06     3145.26     78.36 o 
  -1   5   3       41.36       44.36     22.84 o 
   0   5   3     1154.54     1235.64     48.40 o 
   1   5   3    11940.25    11633.28    137.35 o 
   2   5   3        9.64       32.62     21.95 o 
   3   5   3        2.41       28.92     23.81 o 
   4   5   3        5.04       19.97     26.49 o 
   5   5   3      284.06      305.16     50.27 o 
   6   5   3      154.75      244.38     57.96 o 
   7   5   3        2.86       67.16     58.45 o 
  -7   6   3      404.35      396.30     94.14 o 
  -6   6   3        2.60       70.99     45.44 o 
  -5   6   3     2065.30     1897.08    110.74 o 
  -4   6   3        5.98       37.68     29.88 o 
  -3   6   3       23.91       67.74     27.18 o 
  -2   6   3     2499.06     2455.04     75.04 o 
  -1   6   3     5722.81     5433.92    105.63 o 
   0   6   3        2.09       20.98     16.05 o 
   1   6   3      124.04      192.81     26.81 o 
   2   6   3     2070.25     1999.37     66.87 o 
   3   6   3     1604.69     1601.11     79.89 o 
   4   6   3      299.38      353.14     50.08 o 
   5   6   3       66.43      117.69     47.49 o 
   6   6   3       25.00       44.13     51.84 o 
   7   6   3      325.66      401.66     81.37 o 
  -7   7   3      316.82      357.46    104.02 o 
  -6   7   3       50.85       73.82     62.79 o 
  -5   7   3       59.82      109.02     44.90 o 
  -4   7   3     1524.12     1491.80     90.88 o 
  -3   7   3     1036.15     1062.79     78.09 o 
  -2   7   3     1650.11     1546.22     67.24 o 
  -1   7   3      460.13      492.94     47.90 o 
   0   7   3     1613.83     1547.68     53.19 o 
   1   7   3       52.76       53.30     24.32 o 
   2   7   3      998.68     1023.12     67.02 o 
   3   7   3     1067.01     1080.08     76.35 o 
   4   7   3     1295.18     1317.15    107.63 o 
   5   7   3      467.25      494.74     78.23 o 
   6   7   3      719.89      732.03     99.48 o 
   7   7   3        1.95       35.00     73.38 o 
  -6   8   3      797.60      693.69    120.23 o 
  -5   8   3       30.75      128.50     59.96 o 
  -4   8   3     1347.91     1262.55     92.49 o 
  -3   8   3      148.90      171.96     41.13 o 
  -2   8   3      703.85      735.82     59.92 o 
  -1   8   3       80.81      119.31     31.42 o 
   0   8   3     1062.93      964.79     64.91 o 
   1   8   3      118.70      117.66     29.93 o 
   2   8   3     1779.77     1710.49     78.97 o 
   3   8   3      139.74      193.82     47.40 o 
   4   8   3      898.86      906.37    106.31 o 
   5   8   3      712.80      798.55    111.23 o 
   6   8   3       23.49       43.08     59.62 o 
  -6   9   3       35.26      163.66     71.43 o 
  -5   9   3      239.30      326.53     80.22 o 
  -4   9   3      232.05      243.05     59.30 o 
  -3   9   3      582.94      641.25     69.23 o 
  -2   9   3      601.85      593.46     64.02 o 
  -1   9   3       45.50      130.86     31.98 o 
   0   9   3      955.17      951.14     67.21 o 
   1   9   3       49.57      137.24     44.35 o 
   2   9   3      943.94      849.29    104.44 o 
   3   9   3      104.19      134.83     45.10 o 
   4   9   3       38.53      112.71     51.89 o 
   5   9   3      554.54      578.21     88.50 o 
   6   9   3      215.08      125.69     66.57 o 
  -5  10   3      247.65      314.64     82.72 o 
  -4  10   3      148.50      203.03     61.89 o 
  -3  10   3       96.40      132.43     44.35 o 
  -2  10   3      185.36      153.75     42.45 o 
  -1  10   3      677.35      724.35     63.36 o 
   0  10   3      893.29      845.69     75.66 o 
   1  10   3       65.03       94.65     44.13 o 
   2  10   3       38.72       51.90     53.01 o 
   3  10   3      458.25      430.49     68.52 o 
   4  10   3      402.43      371.22     74.51 o 
   5  10   3        0.73       38.64     62.60 o 
  -5  11   3        1.07      131.60     69.51 o 
  -4  11   3      101.55      141.28     72.16 o 
  -3  11   3      124.04      124.50     53.52 o 
  -2  11   3       21.30       32.87     42.81 o 
  -1  11   3      701.81      634.07     77.08 o 
   0  11   3        0.19       76.62     50.68 o 
   1  11   3     1843.97     1758.94    144.25 o 
   2  11   3       18.36       85.16     61.82 o 
   3  11   3      175.45      262.93     79.79 o 
   4  11   3      104.90      212.06     67.95 o 
  -4  12   3       37.31      115.21     91.73 o 
  -3  12   3       57.91       31.19     63.68 o 
  -2  12   3      803.00      624.69     86.70 o 
  -1  12   3      261.08      324.72     68.80 o 
   0  12   3      365.56      339.46     69.96 o 
   1  12   3        3.33      122.05     70.52 o 
   2  12   3      173.45       73.64     67.66 o 
   3  12   3      490.03      446.47     95.64 o 
  -2  13   3      247.51      213.21     74.09 o 
  -1  13   3       23.28        0.02     69.27 o 
   0  13   3      614.55      683.76    127.76 o 
   1  13   3       73.90      130.83     72.58 o 
   2  13   3      643.30      578.77    124.85 o 
  -8   0   4      163.20      228.90    103.82 o 
  -6   0   4     1575.19     1360.89    127.72 o 
  -4   0   4    11284.16    11161.07    305.89 o 
  -2   0   4       76.22       68.06     29.90 o 
   0   0   4     2595.04     3040.97     92.89 o 
   2   0   4     2929.39     3059.82    123.35 o 
   4   0   4     2279.18     2145.26     90.86 o 
   6   0   4      250.97      359.31    102.23 o 
   8   0   4      127.61       66.01     87.47 o 
  -8   1   4      342.91      288.75     74.57 o 
  -7   1   4      106.37      110.77     49.59 o 
  -6   1   4     2167.84     2005.81     79.77 o 
  -5   1   4      144.39      226.57     32.69 o 
  -4   1   4       44.20       60.55     20.21 o 
  -3   1   4      350.98      391.45     30.91 o 
  -2   1   4      375.17      394.74     30.38 o 
  -1   1   4       28.61       44.87     16.00 o 
   0   1   4     1921.17     1892.09     38.86 o 
   1   1   4     4011.74     4307.07     67.51 o 
   2   1   4     5128.97     4895.21     93.71 o 
   3   1   4     6550.26     6080.27     94.49 o 
   4   1   4       84.68      162.11     29.14 o 
   5   1   4       79.51       91.91     38.67 o 
   6   1   4      398.47      354.85     70.24 o 
   7   1   4       83.95      123.23     62.19 o 
   8   1   4        0.68        0.00     64.72 o 
  -8   2   4      196.77      108.38     87.20 o 
  -7   2   4       44.85      101.32     49.57 o 
  -6   2   4        8.25       39.87     30.67 o 
  -5   2   4      562.44      550.33     46.40 o 
  -4   2   4     1368.30     1314.66     50.36 o 
  -3   2   4       20.58       50.59     16.45 o 
  -2   2   4     2398.91     2478.15     57.65 o 
  -1   2   4     2571.43     2670.74     54.09 o 
   0   2   4     4487.29     4505.33    139.17 o 
   1   2   4     1037.63      929.26     37.44 o 
   2   2   4     1231.89     1089.66     51.16 o 
   3   2   4      510.74      549.81     38.89 o 
   4   2   4      391.75      435.97     56.82 o 
   5   2   4     2956.55     2694.40     99.30 o 
   6   2   4      357.55      380.59     58.23 o 
   7   2   4        1.05       68.82     55.25 o 
  -8   3   4        6.98       50.45     58.89 o 
  -7   3   4     1217.76     1144.02    124.55 o 
  -6   3   4      113.79      127.33     40.68 o 
  -5   3   4      147.73      140.10     33.12 o 
  -4   3   4      387.55      412.75     38.28 o 
  -3   3   4      307.12      378.30     31.55 o 
  -2   3   4        2.08        0.21     18.57 o 
  -1   3   4     2950.26     3060.92     63.40 o 
   0   3   4      240.62      253.88     24.25 o 
   1   3   4      191.93      262.96     28.98 o 
   2   3   4     3019.82     2737.11     78.77 o 
   3   3   4      679.82      721.85     44.47 o 
   4   3   4     1524.24     1579.75     73.70 o 
   5   3   4     1558.38     1655.32     99.32 o 
   6   3   4      244.98      362.25     58.21 o 
   7   3   4     1143.94     1239.22    131.22 o 
  -8   4   4       27.81      137.02     78.81 o 
  -7   4   4       21.17       78.30     55.12 o 
  -6   4   4      225.97      237.70     51.68 o 
  -5   4   4     1539.93     1517.10    102.03 o 
  -4   4   4     1359.46     1295.41     54.97 o 
  -3   4   4     1472.41     1340.65     54.17 o 
  -2   4   4        3.33       36.09     20.32 o 
  -1   4   4       14.39       35.47     20.01 o 
   0   4   4       13.77       39.69     17.69 o 
   1   4   4     1892.74     1857.43     48.21 o 
   2   4   4      180.88      183.87     34.21 o 
   3   4   4       59.81       84.28     25.42 o 
   4   4   4      479.89      579.68     60.63 o 
   5   4   4      656.98      698.73     70.52 o 
   6   4   4       84.19      157.71     47.77 o 
   7   4   4       71.89      160.11     57.55 o 
  -7   5   4       20.19       33.85     50.20 o 
  -6   5   4      803.69      743.12     84.18 o 
  -5   5   4       55.67      114.74     40.36 o 
  -4   5   4       94.73      126.42     31.38 o 
  -3   5   4      937.73      967.29     56.00 o 
  -2   5   4     1936.53     1740.15     61.68 o 
  -1   5   4      429.41      518.89     43.46 o 
   0   5   4      381.36      451.91     34.08 o 
   1   5   4       42.06       55.60     20.56 o 
   2   5   4     1497.70     1561.16     57.04 o 
   3   5   4     1171.23     1177.58     77.89 o 
   4   5   4       84.98      113.84     34.46 o 
   5   5   4      133.75      190.08     43.81 o 
   6   5   4      926.11     1004.35     92.65 o 
   7   5   4        1.76       72.24     59.94 o 
  -7   6   4       28.13       57.43     58.88 o 
  -6   6   4      193.67      265.81     59.28 o 
  -5   6   4      975.01     1053.97     95.47 o 
  -4   6   4     1776.85     1621.16     79.81 o 
  -3   6   4     1748.14     1714.16     68.08 o 
  -2   6   4       23.06       60.21     25.75 o 
  -1   6   4       16.51       10.19     23.80 o 
   0   6   4     5408.81     4821.25    114.85 o 
   1   6   4      157.44      171.99     28.31 o 
   2   6   4        9.23       62.09     26.14 o 
   3   6   4       68.82      121.49     35.60 o 
   4   6   4     1417.03     1577.66     91.71 o 
   5   6   4      212.14      266.27     59.92 o 
   6   6   4      250.71      231.46     64.29 o 
   7   6   4        0.73      135.23     70.00 o 
  -7   7   4      431.92      434.45     91.53 o 
  -6   7   4      242.58      234.39     61.14 o 
  -5   7   4       25.43       76.54     45.38 o 
  -4   7   4       39.79       99.82     38.41 o 
  -3   7   4      666.79      775.35     62.32 o 
  -2   7   4      877.34      990.81     65.82 o 
  -1   7   4     1055.98     1121.41     66.51 o 
   0   7   4     1040.66     1121.96     50.75 o 
   1   7   4     2288.83     2114.75     69.98 o 
   2   7   4     2491.69     2341.05     78.89 o 
   3   7   4     3672.10     3345.23    110.50 o 
   4   7   4      354.82      444.45     65.20 o 
   5   7   4       62.48      163.67     57.85 o 
   6   7   4        0.99       59.20     57.50 o 
  -6   8   4       39.88       33.39     62.08 o 
  -5   8   4      131.37      102.37     49.09 o 
  -4   8   4       32.79       72.07     42.99 o 
  -3   8   4       10.43       76.91     36.87 o 
  -2   8   4      530.68      604.48     56.07 o 
  -1   8   4     3236.88     2698.41     91.32 o 
   0   8   4        0.98       63.99     31.69 o 
   1   8   4     2747.56     2466.98     81.45 o 
   2   8   4      375.37      402.17     59.72 o 
   3   8   4      249.27      273.68     54.16 o 
   4   8   4        6.28       51.72     46.77 o 
   5   8   4      954.69      984.81    106.62 o 
   6   8   4      134.44      206.94     73.52 o 
  -6   9   4        2.24       26.83     83.92 o 
  -5   9   4       34.34       15.29     52.58 o 
  -4   9   4      407.25      341.05     64.45 o 
  -3   9   4      651.71      599.94     66.35 o 
  -2   9   4       10.13       82.94     35.55 o 
  -1   9   4      936.76      886.38     66.99 o 
   0   9   4       19.82       61.50     31.06 o 
   1   9   4       55.42       80.55     38.75 o 
   2   9   4     1997.70     1749.08     98.86 o 
   3   9   4       29.62      140.47     47.51 o 
   4   9   4      821.37      841.84     98.00 o 
   5   9   4      468.71      504.04     87.57 o 
   6   9   4        0.74      102.88     60.95 o 
  -5  10   4       67.15      167.71     71.89 o 
  -4  10   4      182.90      246.99     63.81 o 
  -3  10   4      285.65      295.11     54.45 o 
  -2  10   4       88.60      138.81     42.31 o 
  -1  10   4        2.67       23.08     33.21 o 
   0  10   4      524.72      533.44     71.11 o 
   1  10   4      169.54      166.42     59.45 o 
   2  10   4       66.64      112.59     56.87 o 
   3  10   4       51.47       85.19     50.65 o 
   4  10   4      680.89      435.24     76.76 o 
   5  10   4        0.48        9.55     60.82 o 
  -5  11   4        0.30        0.00     64.11 o 
  -4  11   4       12.11       44.41     54.65 o 
  -3  11   4        7.71       25.13     49.10 o 
  -2  11   4      427.21      405.70     62.57 o 
  -1  11   4       30.07       90.96     45.62 o 
   0  11   4       16.38       67.08     49.76 o 
   1  11   4       56.91      102.65     57.97 o 
   2  11   4      386.52      332.10     77.55 o 
   3  11   4       45.57      145.47     68.84 o 
   4  11   4        3.49       63.42     70.19 o 
  -4  12   4      170.26      289.68     82.92 o 
  -3  12   4      143.18       72.29     63.12 o 
  -2  12   4        9.86       11.17     52.02 o 
  -1  12   4       79.40       63.38     62.92 o 
   0  12   4      222.35      296.87     79.17 o 
   1  12   4      129.92      309.12     85.40 o 
   2  12   4        1.17      102.61     69.69 o 
   3  12   4       91.02       98.33     69.48 o 
  -2  13   4        1.97       29.01     61.75 o 
  -1  13   4      428.19      416.26     90.61 o 
   0  13   4       76.98      201.73     89.82 o 
   1  13   4      125.22      168.48     78.50 o 
   2  13   4       72.84       96.76     76.79 o 
  -7   0   5      581.09      550.61    127.93 o 
  -5   0   5     1675.78     1381.64    101.22 o 
  -3   0   5     8730.85     8257.73    187.88 o 
  -1   0   5       42.87       57.04     29.53 o 
   1   0   5      992.03     1084.41     52.68 o 
   3   0   5      289.38      241.67     39.31 o 
   5   0   5     2020.94     1756.49    148.81 o 
   7   0   5       72.96      205.72    129.30 o 
  -8   1   5      298.14      223.32     80.40 o 
  -7   1   5      233.08      234.47     56.21 o 
  -6   1   5     3546.47     3235.87    112.54 o 
  -5   1   5      868.69      927.04     62.93 o 
  -4   1   5     2949.05     2588.83     68.41 o 
  -3   1   5      273.83      372.64     35.08 o 
  -2   1   5       47.12       86.08     21.75 o 
  -1   1   5      397.02      458.04     29.74 o 
   0   1   5     2674.84     2871.05     56.36 o 
   1   1   5      248.02      288.33     29.41 o 
   2   1   5       25.79       39.21     18.95 o 
   3   1   5     1673.14     1541.45     48.33 o 
   4   1   5      416.86      499.44     42.32 o 
   5   1   5       21.54       77.97     34.50 o 
   6   1   5       23.68        7.26     45.28 o 
   7   1   5      305.99      361.29     86.79 o 
  -8   2   5      905.58      920.80    181.55 o 
  -7   2   5      135.87      243.63     64.49 o 
  -6   2   5      565.60      713.27     81.48 o 
  -5   2   5        6.87       51.49     24.11 o 
  -4   2   5     2601.90     2313.65     67.72 o 
  -3   2   5      160.97      229.78     30.44 o 
  -2   2   5       61.56       48.72     21.23 o 
  -1   2   5     1998.63     2057.24     66.24 o 
   0   2   5     2068.51     2131.05     58.58 o 
   1   2   5     2422.73     2306.99     57.24 o 
   2   2   5     5130.05     4993.65    102.53 o 
   3   2   5       15.60        0.00     24.12 o 
   4   2   5       75.90       90.01     32.07 o 
   5   2   5      183.23      192.10     40.30 o 
   6   2   5      922.81      851.89    102.96 o 
   7   2   5        1.22       74.16     56.61 o 
  -8   3   5      108.66      231.22     76.37 o 
  -7   3   5       97.74      155.36     63.92 o 
  -6   3   5      413.89      399.91     60.87 o 
  -5   3   5       50.63       70.70     28.59 o 
  -4   3   5       15.21       76.29     23.33 o 
  -3   3   5        1.03       17.01     19.07 o 
  -2   3   5     1553.73     1529.37     49.50 o 
  -1   3   5        0.72       26.09     15.88 o 
   0   3   5     1736.34     1661.55     54.22 o 
   1   3   5       13.37       26.17     20.80 o 
   2   3   5     2186.66     1848.21     68.50 o 
   3   3   5       98.84      163.95     34.91 o 
   4   3   5     3234.97     2657.77     96.34 o 
   5   3   5        3.81       60.65     34.62 o 
   6   3   5       40.84      106.30     43.98 o 
   7   3   5       67.55      138.94     69.61 o 
  -8   4   5      294.97      217.76     74.86 o 
  -7   4   5      118.25      250.54     69.19 o 
  -6   4   5      145.48      174.04     49.26 o 
  -5   4   5       29.24       45.63     32.55 o 
  -4   4   5      475.63      499.59     53.86 o 
  -3   4   5      253.66      306.37     36.56 o 
  -2   4   5       51.11       35.90     21.92 o 
  -1   4   5     4890.21     4631.03    133.48 o 
   0   4   5     1419.11     1265.91     42.66 o 
   1   4   5       43.49       47.64     18.90 o 
   2   4   5     2305.54     1963.61     73.22 o 
   3   4   5      385.71      422.36     49.98 o 
   4   4   5       46.75       82.66     32.67 o 
   5   4   5      210.56      287.92     48.33 o 
   6   4   5      585.33      595.11     71.09 o 
   7   4   5       94.35       96.80     60.57 o 
  -7   5   5      144.87      131.95     64.66 o 
  -6   5   5      639.86      653.86     81.36 o 
  -5   5   5      676.92      727.62     77.13 o 
  -4   5   5      934.00     1156.18     74.44 o 
  -3   5   5      395.29      449.95     44.30 o 
  -2   5   5        6.81        8.18     22.61 o 
  -1   5   5     2541.50     2328.23     68.49 o 
   0   5   5      788.39      875.64     47.84 o 
   1   5   5      382.82      434.12     34.84 o 
   2   5   5      284.08      314.63     44.09 o 
   3   5   5     1270.35     1266.09     82.21 o 
   4   5   5        3.08       55.63     31.37 o 
   5   5   5      391.09      442.33     61.56 o 
   6   5   5      111.86      199.12     53.71 o 
   7   5   5      163.71      141.07     65.93 o 
  -7   6   5      394.10      419.41     85.72 o 
  -6   6   5       28.13       20.33     42.71 o 
  -5   6   5      136.67      194.33     50.01 o 
  -4   6   5      153.15      203.14     46.67 o 
  -3   6   5     3471.60     3121.08     90.38 o 
  -2   6   5      830.00     1011.62     62.15 o 
  -1   6   5       44.50       60.21     25.06 o 
   0   6   5     2405.99     2329.53     63.23 o 
   1   6   5      383.37      431.36     37.74 o 
   2   6   5      718.81      839.60     66.97 o 
   3   6   5       43.19      108.35     35.33 o 
   4   6   5       68.64       80.85     37.52 o 
   5   6   5      756.27      829.22     81.22 o 
   6   6   5      220.69      231.50     67.59 o 
   7   6   5      123.12      102.28     64.27 o 
  -7   7   5        0.40        8.82     80.11 o 
  -6   7   5      892.34      996.00    109.96 o 
  -5   7   5      805.24      831.84     91.29 o 
  -4   7   5      223.24      285.57     51.84 o 
  -3   7   5       98.59      182.26     38.00 o 
  -2   7   5     1430.14     1541.36     71.52 o 
  -1   7   5      105.25      146.62     34.77 o 
   0   7   5     1084.86     1138.76     65.70 o 
   1   7   5      798.74      899.57     54.57 o 
   2   7   5      710.91      633.68     63.02 o 
   3   7   5       81.04      111.57     37.66 o 
   4   7   5     1232.96     1152.47    102.31 o 
   5   7   5      111.34      108.32     55.12 o 
   6   7   5       26.42       51.80     56.62 o 
  -6   8   5       47.66      107.75     57.31 o 
  -5   8   5      208.89      244.25     60.47 o 
  -4   8   5     1898.28     1806.57    127.84 o 
  -3   8   5       23.77       93.44     38.03 o 
  -2   8   5     1267.47     1101.73     72.70 o 
  -1   8   5       18.10       62.11     28.72 o 
   0   8   5      845.94      871.47     63.04 o 
   1   8   5      145.53      208.41     43.28 o 
   2   8   5     1029.27     1022.53     79.43 o 
   3   8   5     1615.80     1489.06    109.17 o 
   4   8   5       11.78       95.06     49.86 o 
   5   8   5      236.90      235.18     64.69 o 
   6   8   5      310.35      339.03     80.19 o 
  -6   9   5      222.32      290.98     79.64 o 
  -5   9   5      199.81      197.23     61.70 o 
  -4   9   5      150.10      140.19     54.72 o 
  -3   9   5        4.84       84.51     41.83 o 
  -2   9   5     1560.13     1445.49     83.10 o 
  -1   9   5      203.04      256.24     43.06 o 
   0   9   5      911.16      901.72     66.46 o 
   1   9   5      285.33      366.88     57.20 o 
   2   9   5       42.53       64.93     48.40 o 
   3   9   5       39.11       77.07     56.98 o 
   4   9   5      354.35      466.74     78.80 o 
   5   9   5        9.05        0.00     64.26 o 
  -5  10   5      155.49      182.96     66.52 o 
  -4  10   5       29.65       38.32     53.05 o 
  -3  10   5      318.34      231.67     69.37 o 
  -2  10   5       56.87      124.57     44.12 o 
  -1  10   5       16.89      131.59     38.79 o 
   0  10   5      767.69      725.89     72.95 o 
   1  10   5      221.83      195.07     75.58 o 
   2  10   5      861.50      919.25    109.73 o 
   3  10   5        0.23        6.02     57.75 o 
   4  10   5       13.28       27.61     56.62 o 
   5  10   5      379.23      343.58     79.35 o 
  -4  11   5        0.14       76.66     60.68 o 
  -3  11   5      396.88      245.30     64.18 o 
  -2  11   5       32.73       92.37     46.28 o 
  -1  11   5      635.43      677.58     65.96 o 
   0  11   5       13.39       31.28     56.71 o 
   1  11   5        8.69       57.68     60.77 o 
   2  11   5       36.02      134.00     70.63 o 
   3  11   5      800.30      667.12    106.10 o 
   4  11   5        5.91       74.03     69.33 o 
  -3  12   5       95.20       65.85     60.31 o 
  -2  12   5        1.19       70.61     68.21 o 
  -1  12   5        9.09       42.07     61.64 o 
   0  12   5      555.08      509.04     97.48 o 
   1  12   5      648.91      600.45     99.75 o 
   2  12   5      398.49      361.06     89.13 o 
   3  12   5       10.22       69.33     67.88 o 
  -2  13   5      606.77      553.70    102.80 o 
  -1  13   5        1.52      105.02     79.29 o 
   0  13   5      332.24      332.97     90.76 o 
   1  13   5        0.03       43.61     73.03 o 
  -8   0   6      161.69       70.94     99.50 o 
  -6   0   6     2710.01     2335.55    157.17 o 
  -4   0   6      390.30      498.60     48.72 o 
  -2   0   6     3834.83     3782.65    121.18 o 
   2   0   6    11499.53    11275.81    351.43 o 
   4   0   6     1064.23     1058.10    104.04 o 
   6   0   6      406.70      498.13    125.26 o 
  -8   1   6      630.89      541.67    113.22 o 
  -7   1   6       37.48       85.22     48.24 o 
  -6   1   6       53.63      102.52     36.59 o 
  -5   1   6        1.68       58.13     27.52 o 
  -4   1   6      445.18      442.26     41.85 o 
  -3   1   6       36.57       89.49     20.16 o 
  -2   1   6      151.54      150.60     24.21 o 
  -1   1   6     5490.52     5785.64     85.27 o 
   0   1   6    14213.61    14887.65    131.37 o 
   1   1   6     4705.73     4453.57     67.31 o 
   2   1   6      188.54      214.25     30.41 o 
   3   1   6      909.05      994.60     43.92 o 
   4   1   6     1146.07     1277.74     70.62 o 
   5   1   6     1076.50     1166.13     94.84 o 
   6   1   6       32.45       83.50     47.75 o 
   7   1   6       28.44       64.51     60.96 o 
  -8   2   6        3.53       17.01     57.64 o 
  -7   2   6      328.09      317.58     88.14 o 
  -6   2   6      111.05      145.31     37.02 o 
  -5   2   6      253.14      346.84     47.50 o 
  -4   2   6       93.47      122.83     27.09 o 
  -3   2   6     1978.25     1778.69     58.93 o 
  -2   2   6      151.93      196.30     26.78 o 
  -1   2   6       11.96        7.31     17.53 o 
   0   2   6        4.98       21.71     17.61 o 
   1   2   6     5210.74     5369.95     90.09 o 
   2   2   6       32.14       62.54     24.02 o 
   3   2   6     5355.08     5159.67    107.90 o 
   4   2   6     1818.84     1675.53     77.33 o 
   5   2   6      136.92      210.99     42.98 o 
   6   2   6      537.26      470.12     94.96 o 
   7   2   6      445.84      373.44     82.85 o 
  -8   3   6        0.66       25.40     65.14 o 
  -7   3   6       22.76      116.33     58.05 o 
  -6   3   6        2.90       76.91     45.69 o 
  -5   3   6     1573.90     1439.36     70.38 o 
  -4   3   6        0.40       41.93     23.26 o 
  -3   3   6     3356.91     2975.09     76.17 o 
  -2   3   6      337.51      389.58     35.59 o 
  -1   3   6      171.59      206.48     25.07 o 
   0   3   6     3872.74     3634.38     90.73 o 
   1   3   6      892.81      880.43     48.27 o 
   2   3   6     2722.04     2829.23     85.63 o 
   3   3   6     2653.39     2466.80     87.06 o 
   4   3   6       97.76      124.68     35.08 o 
   5   3   6      739.60      854.92     75.61 o 
   6   3   6       21.06       65.48     49.19 o 
   7   3   6      141.63      227.08     82.19 o 
  -7   4   6      598.99      686.15     99.59 o 
  -6   4   6      351.90      343.27     70.35 o 
  -5   4   6      218.21      260.23     45.52 o 
  -4   4   6      245.38      264.41     43.28 o 
  -3   4   6     1233.20     1287.19     70.12 o 
  -2   4   6     3636.78     3495.58    108.03 o 
  -1   4   6     2604.24     2339.80     76.61 o 
   0   4   6      961.91     1082.38     41.70 o 
   1   4   6       31.16       42.38     21.83 o 
   2   4   6       15.40       57.30     27.07 o 
   3   4   6      259.47      258.38     44.01 o 
   4   4   6        0.23       42.57     31.68 o 
   5   4   6      367.55      506.56     64.40 o 
   6   4   6      686.00      711.35     79.73 o 
   7   4   6      287.59      308.67     81.77 o 
  -7   5   6        0.21       47.03     55.16 o 
  -6   5   6      157.11      218.46     54.68 o 
  -5   5   6       84.10      152.83     41.12 o 
  -4   5   6     2748.58     2514.21     93.37 o 
  -3   5   6       36.78       94.37     28.69 o 
  -2   5   6      241.57      363.17     40.27 o 
  -1   5   6      408.89      468.88     43.24 o 
   0   5   6     3683.94     3379.10     79.92 o 
   1   5   6      524.06      632.32     40.55 o 
   2   5   6        8.39       43.64     29.08 o 
   3   5   6        3.89       68.45     32.57 o 
   4   5   6      789.62      819.84     74.71 o 
   5   5   6      115.12      225.60     50.51 o 
   6   5   6       22.42       58.76     46.40 o 
   7   5   6       11.20       56.49     76.50 o 
  -7   6   6      220.71      249.35     73.47 o 
  -6   6   6      819.55      747.55     89.06 o 
  -5   6   6      365.50      363.25     58.88 o 
  -4   6   6        7.72       28.56     30.79 o 
  -3   6   6      753.49      970.90     74.00 o 
  -2   6   6     2787.91     2439.32     79.63 o 
  -1   6   6      680.22      820.82     56.62 o 
   0   6   6      499.89      602.09     43.63 o 
   1   6   6       59.49       82.65     25.21 o 
   2   6   6     3729.83     3384.17    112.92 o 
   3   6   6       51.94       70.51     36.21 o 
   4   6   6      681.55      723.57     70.03 o 
   5   6   6      155.47      198.65     52.71 o 
   6   6   6      186.47      238.05     71.98 o 
  -7   7   6       37.53      162.37     70.87 o 
  -6   7   6      225.41      384.95     73.55 o 
  -5   7   6      285.14      239.06     61.62 o 
  -4   7   6       62.12       39.99     36.07 o 
  -3   7   6      323.39      308.42     48.77 o 
  -2   7   6     1201.45     1305.64     70.70 o 
  -1   7   6     3825.55     3604.80     97.83 o 
   0   7   6     1519.74     1496.91     65.06 o 
   1   7   6     3892.06     3464.72     93.33 o 
   2   7   6       32.95      119.55     34.65 o 
   3   7   6      129.94      178.70     43.16 o 
   4   7   6      322.48      320.04     54.44 o 
   5   7   6      402.91      430.05     76.31 o 
   6   7   6       87.25       56.96     59.07 o 
  -6   8   6       27.35      113.13     53.95 o 
  -5   8   6       98.96      136.75     55.57 o 
  -4   8   6       95.64       74.25     48.17 o 
  -3   8   6     1234.63     1196.66     82.84 o 
  -2   8   6       15.56       57.65     32.68 o 
  -1   8   6      212.46      276.95     41.90 o 
   0   8   6      107.15      148.37     36.87 o 
   1   8   6     2936.91     2627.07    119.10 o 
   2   8   6      131.45      161.98     41.73 o 
   3   8   6     2195.32     2042.88     96.29 o 
   4   8   6      273.45      348.58     68.97 o 
   5   8   6       11.84        0.00     59.11 o 
   6   8   6       20.15       85.98     64.52 o 
  -6   9   6        6.17       73.89     57.19 o 
  -5   9   6      596.75      639.01     89.49 o 
  -4   9   6       20.32       36.51     47.32 o 
  -3   9   6      410.69      368.87     65.39 o 
  -2   9   6      131.58      164.04     40.42 o 
  -1   9   6      200.50      216.18     42.94 o 
   0   9   6     2427.99     2099.19     83.10 o 
   1   9   6        9.67       74.64     42.26 o 
   2   9   6      273.08      287.81     69.03 o 
   3   9   6      978.24      951.46     98.09 o 
   4   9   6       99.37      167.56     62.84 o 
   5   9   6      394.38      487.42     89.63 o 
  -5  10   6        2.19       31.72     57.57 o 
  -4  10   6       26.53       51.06     55.62 o 
  -3  10   6      232.25      227.18     62.80 o 
  -2  10   6      662.81      739.22     68.23 o 
  -1  10   6      448.58      432.31     57.12 o 
   0  10   6        7.61       28.94     43.80 o 
   1  10   6       28.43       81.86     56.15 o 
   2  10   6      746.44      541.88     91.45 o 
   3  10   6      113.08      137.44     70.67 o 
   4  10   6       32.56       88.78     69.11 o 
   5  10   6      182.19      305.69     88.15 o 
  -4  11   6      632.40      536.77     95.33 o 
  -3  11   6        0.63       54.88     58.88 o 
  -2  11   6       34.26       90.29     55.11 o 
  -1  11   6       64.64      159.11     44.55 o 
   0  11   6      519.66      490.95     89.73 o 
   1  11   6       32.39      167.33     68.48 o 
   2  11   6        9.19       42.12     66.15 o 
   3  11   6       86.32      191.14     77.74 o 
   4  11   6      224.29      293.28     88.03 o 
  -3  12   6      468.83      413.42     79.99 o 
  -2  12   6      321.65      206.24     84.03 o 
  -1  12   6      511.04      619.70    118.16 o 
   0  12   6        8.46       69.24     66.44 o 
   1  12   6       51.04       70.56     70.92 o 
   2  12   6      292.78      222.54     82.29 o 
   3  12   6       23.41      123.07     71.38 o 
  -2  13   6       64.42       93.45     82.57 o 
  -1  13   6      431.85      475.07    135.51 o 
   0  13   6       28.85      135.83     80.55 o 
   1  13   6      451.02      326.61     86.17 o 
  -7   0   7      425.38      360.38     83.63 o 
  -5   0   7     2482.93     2077.38    122.64 o 
  -3   0   7        2.15       45.01     33.29 o 
  -1   0   7     9080.23     8838.68    135.11 o 
   1   0   7     2797.84     2821.03    107.61 o 
   3   0   7     2385.16     2194.20     84.65 o 
   5   0   7        4.31      107.60     59.28 o 
   7   0   7     1260.11     1093.56    183.58 o 
  -8   1   7      454.58      386.33    101.10 o 
  -7   1   7      118.49      231.47     53.27 o 
  -6   1   7       69.42      128.46     37.53 o 
  -5   1   7       18.76        4.61     27.48 o 
  -4   1   7      822.85      895.17     53.73 o 
  -3   1   7     1831.05     1641.85     55.58 o 
  -2   1   7     7138.60     7035.41    134.24 o 
  -1   1   7      264.03      333.25     31.36 o 
   0   1   7      131.81      171.91     22.08 o 
   1   1   7     7604.45     7337.75    128.00 o 
   2   1   7     1249.81     1311.87     55.99 o 
   3   1   7        1.87       34.86     24.50 o 
   4   1   7      113.39      151.58     36.46 o 
   5   1   7      907.74      896.39     87.06 o 
   6   1   7      494.21      436.28     78.34 o 
   7   1   7       86.75       64.23     60.47 o 
  -8   2   7       54.76      156.53     74.17 o 
  -7   2   7       54.90       99.23     66.20 o 
  -6   2   7      452.25      462.13     66.95 o 
  -5   2   7        9.71       41.81     30.96 o 
  -4   2   7      121.46       98.86     26.97 o 
  -3   2   7       50.43       65.29     23.07 o 
  -2   2   7     1394.89     1559.42     53.89 o 
  -1   2   7      372.50      377.61     35.19 o 
   0   2   7     8230.39     8473.43    101.54 o 
   1   2   7     2320.37     2249.72     64.30 o 
   2   2   7       42.15       73.09     26.30 o 
   3   2   7     2156.30     2102.86     70.88 o 
   4   2   7     1859.33     1755.27     79.93 o 
   5   2   7      279.49      338.62     60.49 o 
   6   2   7      328.84      396.58     74.31 o 
   7   2   7       12.14       92.26     60.74 o 
  -8   3   7      193.79      162.31     80.21 o 
  -7   3   7        8.45       66.62     49.22 o 
  -6   3   7       91.86      113.28     52.97 o 
  -5   3   7       74.91      114.35     40.92 o 
  -4   3   7       11.86       69.33     25.88 o 
  -3   3   7      243.53      278.65     33.82 o 
  -2   3   7      228.99      253.07     32.38 o 
  -1   3   7     1067.79     1063.47     45.04 o 
   0   3   7     3578.99     3197.11     66.53 o 
   1   3   7       13.71       36.60     25.18 o 
   2   3   7     4902.21     4645.82     95.67 o 
   3   3   7       45.69      106.44     34.08 o 
   4   3   7      454.81      524.38     59.70 o 
   5   3   7      129.25      199.69     43.65 o 
   6   3   7     1076.94     1020.20    106.22 o 
   7   3   7        3.95        6.91     58.82 o 
  -7   4   7       23.27       58.83     56.30 o 
  -6   4   7       68.80       56.04     48.58 o 
  -5   4   7       85.84       60.41     33.74 o 
  -4   4   7       51.27      115.29     32.18 o 
  -3   4   7      333.31      401.39     40.62 o 
  -2   4   7      149.81      213.92     32.57 o 
  -1   4   7      200.96      210.37     27.13 o 
   0   4   7      243.64      310.17     32.26 o 
   1   4   7      285.28      299.50     37.25 o 
   2   4   7     1431.44     1461.04     78.11 o 
   3   4   7     3629.00     3298.47    106.59 o 
   4   4   7     2001.82     1828.19     89.39 o 
   5   4   7      354.45      360.51     56.81 o 
   6   4   7        9.69       45.16     53.21 o 
   7   4   7      221.82      222.40     82.77 o 
  -7   5   7      403.85      295.73     75.77 o 
  -6   5   7        1.82        0.00     47.78 o 
  -5   5   7        5.13       63.67     35.13 o 
  -4   5   7      349.62      345.67     53.59 o 
  -3   5   7      611.35      666.68     61.29 o 
  -2   5   7      445.73      548.79     46.70 o 
  -1   5   7       92.78       77.74     22.90 o 
   0   5   7      477.73      520.94     41.23 o 
   1   5   7     5836.73     5059.64    123.97 o 
   2   5   7       10.68       31.00     28.20 o 
   3   5   7      529.34      553.08     62.26 o 
   4   5   7       25.42       63.55     39.76 o 
   5   5   7     1343.03     1457.84    105.19 o 
   6   5   7       29.48      117.67     53.97 o 
  -7   6   7       74.44      136.69     64.67 o 
  -6   6   7        8.55       34.26     55.91 o 
  -5   6   7     1139.80     1078.05    105.95 o 
  -4   6   7       15.18       77.25     34.38 o 
  -3   6   7       96.86      141.61     37.93 o 
  -2   6   7      299.15      373.48     44.71 o 
  -1   6   7     2372.63     2183.33     73.98 o 
   0   6   7      261.76      345.46     36.30 o 
   1   6   7      358.02      426.84     43.68 o 
   2   6   7      452.23      460.98     55.67 o 
   3   6   7     1633.24     1591.70     91.20 o 
   4   6   7     1389.66     1452.63    102.67 o 
   5   6   7       90.94       55.44     43.66 o 
   6   6   7        0.55       60.79     57.25 o 
  -7   7   7      123.19      172.28     73.55 o 
  -6   7   7        5.15       59.01     50.37 o 
  -5   7   7       93.77      122.46     48.21 o 
  -4   7   7      950.63      922.71     90.10 o 
  -3   7   7      483.42      515.52     59.70 o 
  -2   7   7     1997.12     1773.09     74.59 o 
  -1   7   7      135.01      133.16     34.19 o 
   0   7   7      617.47      691.22     57.07 o 
   1   7   7      198.87      283.72     45.79 o 
   2   7   7     2412.26     2224.69     92.41 o 
   3   7   7       16.07       69.09     36.76 o 
   4   7   7       60.44      162.80     47.14 o 
   5   7   7      363.22      421.73     79.37 o 
   6   7   7      247.95      250.51     75.38 o 
  -6   8   7      754.00      716.13     96.46 o 
  -5   8   7        0.51       13.88     51.30 o 
  -4   8   7      338.07      315.47     63.72 o 
  -3   8   7        2.90       91.81     39.72 o 
  -2   8   7     1348.41     1296.34     78.86 o 
  -1   8   7      599.03      618.58     57.03 o 
   0   8   7     3246.13     2918.39     94.37 o 
   1   8   7     2613.96     2294.54    121.10 o 
   2   8   7       62.99      131.99     38.44 o 
   3   8   7      421.40      547.46     68.78 o 
   4   8   7      104.10      156.07     62.36 o 
   5   8   7       21.79       88.88     62.20 o 
  -6   9   7        8.58      101.21     58.83 o 
  -5   9   7       82.89      167.24     60.35 o 
  -4   9   7      764.78      585.15     78.35 o 
  -3   9   7      943.79      908.30     95.03 o 
  -2   9   7      402.65      435.00     57.68 o 
  -1   9   7     1286.56     1417.91     86.71 o 
   0   9   7       22.79       95.71     45.48 o 
   1   9   7       68.77       68.34     48.83 o 
   2   9   7      289.79      248.68     55.87 o 
   3   9   7       14.86      120.84     51.14 o 
   4   9   7      114.21      177.31     67.90 o 
   5   9   7       74.10      146.74     66.29 o 
  -5  10   7      181.42      206.24     65.98 o 
  -4  10   7        3.64       70.87     57.04 o 
  -3  10   7       16.04       58.70     53.71 o 
  -2  10   7      121.67      181.20     54.95 o 
  -1  10   7      320.82      439.21     58.79 o 
   0  10   7       26.28      117.12     50.15 o 
   1  10   7        2.96       41.13     59.69 o 
   2  10   7       93.57      197.41     68.96 o 
   3  10   7      625.01      689.18    112.12 o 
   4  10   7       59.26      138.01     73.80 o 
  -4  11   7        7.39       52.09     61.48 o 
  -3  11   7       88.72      219.87     65.57 o 
  -2  11   7       45.33      130.32     63.17 o 
  -1  11   7      129.18      239.74     61.12 o 
   0  11   7       66.14      129.01     64.48 o 
   1  11   7     1226.27     1220.51    134.01 o 
   2  11   7       18.00      138.54     71.51 o 
   3  11   7      117.52      245.15     79.97 o 
  -3  12   7        1.27       36.32     61.76 o 
  -2  12   7      269.26      328.55     72.11 o 
  -1  12   7      322.65      415.58    112.67 o 
   0  12   7      177.76      393.12     89.15 o 
   1  12   7       29.68       75.99     69.66 o 
   2  12   7      244.02      140.62     81.18 o 
  -1  13   7        2.68       67.98     95.63 o 
   0  13   7      419.41      477.12     96.84 o 
  -8   0   8      981.63      817.99    249.43 o 
  -6   0   8       71.74      168.56     57.70 o 
  -4   0   8     1838.47     1701.49    107.27 o 
  -2   0   8     1291.51     1302.12     86.79 o 
   0   0   8    11028.51    11860.64    309.06 o 
   2   0   8      401.89      418.37     47.71 o 
   4   0   8     3887.16     3566.57    231.55 o 
   6   0   8     1732.76     1471.80    200.99 o 
  -8   1   8       11.39       52.14     63.26 o 
  -7   1   8       66.49       93.24     49.98 o 
  -6   1   8      242.86      258.44     47.86 o 
  -5   1   8       63.50      101.43     31.90 o 
  -4   1   8      145.16      186.00     34.72 o 
  -3   1   8      336.41      361.51     43.79 o 
  -2   1   8     8869.92     9114.53    122.98 o 
  -1   1   8       21.85       45.42     20.72 o 
   0   1   8      263.99      294.78     30.06 o 
   1   1   8     5041.99     4554.51    114.86 o 
   2   1   8     2379.85     2341.76     69.80 o 
   3   1   8     2707.03     2425.96     77.02 o 
   4   1   8      305.36      330.85     55.73 o 
   5   1   8        1.38       63.09     43.03 o 
   6   1   8      411.60      497.63     87.14 o 
   7   1   8      297.99      217.21     75.18 o 
  -8   2   8       11.30       83.81     64.67 o 
  -7   2   8      101.79      181.32     62.16 o 
  -6   2   8       77.83      103.41     47.26 o 
  -5   2   8      586.46      679.18     66.33 o 
  -4   2   8      678.71      709.81     62.13 o 
  -2   2   8       39.77       95.02     25.19 o 
  -1   2   8     2831.72     2690.55     70.04 o 
   0   2   8      352.97      450.01     40.71 o 
   1   2   8     2577.72     2610.74     72.14 o 
   2   2   8      309.02      391.29     41.21 o 
   3   2   8      855.78      919.10     61.26 o 
   4   2   8       90.77      109.53     36.43 o 
   5   2   8     1428.54     1341.86    123.53 o 
   6   2   8        2.92       79.99     55.28 o 
   7   2   8       84.51      115.15     65.99 o 
  -7   3   8      379.26      494.05     89.89 o 
  -6   3   8       27.37      124.87     47.41 o 
  -5   3   8      129.56      120.01     40.37 o 
  -4   3   8       16.35       53.04     26.72 o 
  -3   3   8     1538.41     1373.31     58.66 o 
  -2   3   8      809.10      972.17     53.43 o 
  -1   3   8      874.35      800.54     42.91 o 
   0   3   8     1623.75     1687.72     52.62 o 
   1   3   8      870.08      954.69     57.09 o 
   2   3   8        0.94       63.28     26.44 o 
   3   3   8      360.77      402.47     52.39 o 
   4   3   8        3.29       10.14     30.47 o 
   5   3   8      515.33      478.17     72.98 o 
   6   3   8       34.69      100.96     62.82 o 
   7   3   8      459.69      398.24     87.06 o 
  -7   4   8        0.68       37.92     60.18 o 
  -6   4   8      575.81      517.67     91.59 o 
  -5   4   8      799.85      882.31     87.59 o 
  -4   4   8     2319.09     2119.83     86.12 o 
  -3   4   8      549.88      517.18     56.62 o 
  -2   4   8      348.72      505.63     44.64 o 
  -1   4   8      123.67      128.15     26.59 o 
   0   4   8      172.81      153.44     27.28 o 
   1   4   8      415.20      462.78     44.42 o 
   2   4   8      331.01      430.10     44.42 o 
   3   4   8       46.75      115.60     35.40 o 
   4   4   8      555.01      638.21     68.28 o 
   5   4   8      193.89      275.15     50.87 o 
   6   4   8       51.76      128.82     57.75 o 
   7   4   8      101.51      213.29     81.93 o 
  -7   5   8       32.34       77.94     64.50 o 
  -6   5   8      691.18      717.43    101.55 o 
  -5   5   8        2.55       29.53     34.48 o 
  -4   5   8      259.95      328.63     49.41 o 
  -3   5   8        3.58       46.68     29.89 o 
  -2   5   8     5340.80     5074.11    106.69 o 
  -1   5   8       65.51      131.57     26.29 o 
   0   5   8      847.17      837.51     49.41 o 
   1   5   8       53.89      151.73     32.92 o 
   2   5   8      755.42      803.61     69.23 o 
   3   5   8      451.52      476.37     58.97 o 
   4   5   8        1.59       24.48     34.63 o 
   5   5   8       45.81       44.27     41.39 o 
   6   5   8      807.22      928.76    106.21 o 
  -7   6   8        7.88       93.18     60.40 o 
  -6   6   8       26.71       31.34     56.11 o 
  -5   6   8      808.67      811.42     87.06 o 
  -4   6   8      960.95     1118.27     85.01 o 
  -3   6   8      456.49      493.87     57.59 o 
  -2   6   8      369.08      349.34     50.47 o 
  -1   6   8        2.00       41.46     27.44 o 
   0   6   8     3253.89     3013.42    122.13 o 
   1   6   8      395.26      440.71     48.31 o 
   2   6   8      382.43      407.28     52.80 o 
   3   6   8       39.01       75.78     37.28 o 
   4   6   8     1191.45     1335.27    101.32 o 
   5   6   8       37.01       28.39     44.35 o 
   6   6   8      284.58      314.93     66.72 o 
  -6   7   8      158.11      230.61     73.86 o 
  -5   7   8       66.66      110.71     47.41 o 
  -4   7   8      106.18      144.03     47.58 o 
  -3   7   8     1541.48     1506.86     96.44 o 
  -2   7   8      100.18      219.73     43.54 o 
  -1   7   8     1163.48     1138.45     72.61 o 
   0   7   8      159.55      205.02     38.29 o 
   1   7   8      702.03      773.72     70.50 o 
   2   7   8     1400.79     1503.53     96.02 o 
   3   7   8      832.46      942.55     82.27 o 
   4   7   8      246.91      324.38     67.36 o 
   5   7   8       17.29       64.22     55.51 o 
   6   7   8        5.18       47.24     64.11 o 
  -6   8   8        4.19       68.08     64.43 o 
  -5   8   8      257.41      271.82     66.03 o 
  -4   8   8        0.60       31.97     48.23 o 
  -3   8   8        8.31       59.72     38.98 o 
  -2   8   8        0.13       98.54     42.58 o 
  -1   8   8     1643.77     1613.49     78.41 o 
   0   8   8       78.04      122.32     42.66 o 
   1   8   8      786.71      876.87     85.72 o 
   2   8   8      250.74      277.81     52.66 o 
   3   8   8      448.01      449.80     64.30 o 
   4   8   8        2.11       95.96     56.85 o 
   5   8   8      476.26      469.14     86.01 o 
  -5   9   8       60.38      125.61     61.42 o 
  -4   9   8        0.17       57.69     52.12 o 
  -3   9   8       73.51      130.62     50.52 o 
  -2   9   8      464.99      500.76     65.81 o 
  -1   9   8       71.96      155.28     42.57 o 
   0   9   8        5.51       46.69     45.82 o 
   1   9   8      679.34      658.22     79.71 o 
   2   9   8      295.88      372.23     66.64 o 
   3   9   8      287.41      320.70     66.90 o 
   4   9   8       93.80      178.51     66.93 o 
   5   9   8      123.08      165.01     70.31 o 
  -5  10   8      153.54      143.78     66.85 o 
  -4  10   8      434.49      408.61     81.90 o 
  -3  10   8      121.35      146.29     58.71 o 
  -2  10   8        2.23       42.96     43.82 o 
  -1  10   8        0.22       46.78     49.47 o 
   0  10   8      331.79      419.48     67.61 o 
   1  10   8        0.70       58.02     52.58 o 
   2  10   8       11.12       20.50     60.78 o 
   3  10   8        0.32       72.74     71.18 o 
   4  10   8      248.87      333.94     91.87 o 
  -4  11   8       53.59      184.77     68.22 o 
  -3  11   8       19.02       68.53     58.79 o 
  -2  11   8      855.16      859.28     96.20 o 
  -1  11   8        0.50       60.71     60.17 o 
   0  11   8      148.88      116.91     59.14 o 
   1  11   8      144.11      209.56     76.04 o 
   2  11   8       70.29      104.26     73.00 o 
   3  11   8       13.17        0.00     68.71 o 
  -3  12   8      255.40      223.32     79.26 o 
  -2  12   8        0.07       51.42     80.49 o 
  -1  12   8      107.46      190.58     84.81 o 
   0  12   8      334.84      376.06     91.08 o 
   1  12   8       80.09       55.60     73.38 o 
   2  12   8       32.11      109.38     78.29 o 
  -7   0   9      457.37      438.87     95.29 o 
  -5   0   9     1216.12     1188.44    134.65 o 
  -3   0   9    14341.33    12878.29    271.12 o 
  -1   0   9      296.78      372.93     44.03 o 
   1   0   9     5199.34     5107.84    144.27 o 
   3   0   9       27.96       61.18     44.67 o 
   5   0   9     1595.89     1663.69    197.77 o 
   7   0   9       76.77       19.02     88.49 o 
  -7   1   9       34.44        0.00     48.80 o 
  -6   1   9      376.04      462.39     60.86 o 
  -5   1   9     1722.52     1607.62     93.70 o 
  -4   1   9     1348.92     1382.71     89.24 o 
  -3   1   9      430.19      507.06     53.67 o 
  -2   1   9     1492.77     1465.67     54.21 o 
  -1   1   9    12680.40    12805.75    152.46 o 
   0   1   9     2684.87     2547.18     63.35 o 
   1   1   9      225.92      272.75     30.69 o 
   2   1   9        6.43       15.39     22.71 o 
   3   1   9     1358.27     1351.64     69.48 o 
   4   1   9      175.49      204.88     48.63 o 
   5   1   9        8.19       21.43     43.84 o 
   6   1   9        2.35        6.05     51.94 o 
   7   1   9      393.40      442.50     87.34 o 
  -7   2   9      168.52      288.79     77.50 o 
  -6   2   9       41.44       74.51     42.27 o 
  -5   2   9      111.68      165.31     38.07 o 
  -4   2   9     2155.69     1892.53     81.69 o 
  -3   2   9        1.22       31.89     22.59 o 
  -2   2   9     3298.91     3017.93     79.28 o 
  -1   2   9     2991.81     2848.74     65.30 o 
   0   2   9      613.57      604.56     45.30 o 
   1   2   9     1943.29     1954.32     55.71 o 
   2   2   9     1660.06     1436.82     64.33 o 
   3   2   9       19.44       69.37     28.63 o 
   4   2   9      711.30      705.53     87.82 o 
   5   2   9      124.82      138.42     51.61 o 
   6   2   9      353.26      321.52     81.42 o 
   7   2   9        5.53       95.60     62.98 o 
  -7   3   9       47.84       50.23     57.41 o 
  -6   3   9       40.38       70.75     48.94 o 
  -5   3   9       87.23       71.72     37.50 o 
  -4   3   9      595.88      674.06     72.45 o 
  -3   3   9        4.14       43.32     24.46 o 
  -2   3   9     1184.12     1248.15     59.25 o 
  -1   3   9     1305.13     1230.74     48.97 o 
   0   3   9       26.12       63.43     22.43 o 
   1   3   9       83.99      121.90     30.01 o 
   2   3   9     4623.21     4180.10    100.68 o 
   3   3   9       14.13       64.65     32.41 o 
   4   3   9     2099.49     1884.60     93.67 o 
   5   3   9      112.77      145.73     51.89 o 
   6   3   9       19.03       13.06     54.83 o 
  -7   4   9      304.73      348.31     80.39 o 
  -6   4   9      153.17      181.44     58.87 o 
  -5   4   9       17.05       34.64     36.45 o 
  -4   4   9        4.54       73.36     33.91 o 
  -3   4   9      320.91      388.53     50.30 o 
  -2   4   9       37.60       76.40     28.12 o 
  -1   4   9      312.86      400.30     37.79 o 
   0   4   9     2090.50     1968.05     60.39 o 
   1   4   9     5404.02     5008.30    116.68 o 
   2   4   9     1364.33     1412.69     86.53 o 
   3   4   9       28.44       24.01     33.13 o 
   4   4   9      208.38      205.93     46.47 o 
   5   4   9      760.90      711.49     86.05 o 
   6   4   9      424.89      393.61     77.98 o 
  -7   5   9       18.53      120.25     62.82 o 
  -6   5   9       29.66       42.42     53.14 o 
  -5   5   9      914.31      926.99     95.02 o 
  -4   5   9        0.12       72.07     33.11 o 
  -3   5   9       92.44       92.08     35.85 o 
  -2   5   9        0.17       62.08     29.70 o 
  -1   5   9     5566.70     5003.98    101.84 o 
   0   5   9      449.58      527.20     43.03 o 
   1   5   9      311.10      448.91     47.48 o 
   2   5   9      350.30      437.15     56.69 o 
   3   5   9     3591.51     3157.51    148.14 o 
   4   5   9        5.24       30.78     36.95 o 
   5   5   9      167.25      203.74     53.26 o 
   6   5   9        0.27       30.47     57.09 o 
  -7   6   9      232.74      210.77     75.14 o 
  -6   6   9      186.60      208.46     72.38 o 
  -5   6   9      528.15      521.96     86.19 o 
  -4   6   9       37.58       39.44     34.99 o 
  -3   6   9     3554.98     3116.46    110.44 o 
  -2   6   9        0.62       33.01     32.63 o 
  -1   6   9      112.33      171.22     35.88 o 
   0   6   9     1513.83     1513.53     68.75 o 
   1   6   9     3261.83     3076.91    103.73 o 
   2   6   9      503.03      539.00     63.24 o 
   3   6   9       39.20       84.00     40.73 o 
   4   6   9      374.09      363.92     60.24 o 
   5   6   9      356.47      306.12     64.31 o 
   6   6   9      113.09      144.65     64.18 o 
  -6   7   9      492.19      397.83     82.30 o 
  -5   7   9       75.62      187.45     57.97 o 
  -4   7   9      790.68      763.45     76.79 o 
  -3   7   9      496.92      508.40     62.94 o 
  -2   7   9     1556.97     1470.25     94.36 o 
  -1   7   9     1736.84     1663.18     76.90 o 
   0   7   9     1644.66     1554.83     85.55 o 
   1   7   9      300.30      357.42     53.75 o 
   2   7   9      369.52      377.17     54.65 o 
   3   7   9       82.45      123.25     46.33 o 
   4   7   9       94.56      107.10     48.16 o 
   5   7   9       47.82      144.59     58.59 o 
  -6   8   9        5.37        0.00     61.69 o 
  -5   8   9       40.46       85.57     56.32 o 
  -4   8   9     1655.06     1706.29    129.23 o 
  -3   8   9      624.62      633.11     70.57 o 
  -2   8   9     2592.91     2135.47     97.81 o 
  -1   8   9     1226.14     1267.91    137.11 o 
   0   8   9        4.24       28.56     38.85 o 
   1   8   9      382.55      384.20     63.57 o 
   2   8   9       57.14       64.52     47.71 o 
   3   8   9       36.53      107.25     46.21 o 
   4   8   9      354.87      387.42     66.78 o 
   5   8   9       33.50      154.74     69.46 o 
  -5   9   9      486.95      495.56     85.98 o 
  -4   9   9      233.97      228.50     66.78 o 
  -3   9   9       64.24       79.48     48.70 o 
  -2   9   9        2.45       42.31     43.13 o 
  -1   9   9      788.52      727.34     84.49 o 
   0   9   9       74.24      128.53     52.26 o 
   1   9   9       75.98      111.86     50.94 o 
   2   9   9      191.35      212.64     61.90 o 
   3   9   9        3.65       20.44     65.64 o 
   4   9   9       40.39       78.50     62.16 o 
  -5  10   9        0.94       59.20     59.29 o 
  -4  10   9       80.10      121.18     61.29 o 
  -3  10   9      324.23      356.76     73.49 o 
  -2  10   9       23.02      131.09     51.98 o 
  -1  10   9       75.84      111.08     55.26 o 
   0  10   9       33.66       77.80     55.19 o 
   1  10   9      736.67      795.99     94.72 o 
   2  10   9       17.08      135.62     67.86 o 
   3  10   9        1.26       36.51     71.00 o 
   4  10   9        4.94      191.90     82.74 o 
  -4  11   9       32.15      109.65     63.49 o 
  -3  11   9       37.31        0.63     61.46 o 
  -2  11   9      264.79      286.41     73.95 o 
  -1  11   9      435.86      480.83     97.02 o 
   0  11   9       17.44       91.99     60.84 o 
   1  11   9       29.51      167.27     75.84 o 
   2  11   9       75.01      120.30     78.20 o 
   3  11   9      530.16      489.48     98.32 o 
  -2  12   9       21.29       38.86     79.52 o 
  -1  12   9       50.37      156.30     93.32 o 
   0  12   9      463.94      512.67    112.62 o 
   1  12   9      205.34      254.99     85.64 o 
  -6   0  10     1837.18     1893.95    212.32 o 
  -4   0  10       85.82       59.28     44.30 o 
  -2   0  10     3707.98     3726.02    145.70 o 
   0   0  10      142.34      158.37     39.03 o 
   2   0  10    10311.84     9047.74    446.64 o 
   4   0  10     1679.53     1622.47    182.29 o 
   6   0  10        9.31       39.41     82.16 o 
  -7   1  10      115.58      189.72     68.39 o 
  -6   1  10      260.47      265.84     58.18 o 
  -5   1  10       21.92       73.80     37.09 o 
  -4   1  10     3537.08     3319.86    109.55 o 
  -3   1  10       47.24       75.08     31.26 o 
  -2   1  10      224.00      242.87     32.64 o 
  -1   1  10     1798.21     1726.75     54.22 o 
   0   1  10     4019.98     3814.75    107.96 o 
   1   1  10      585.85      617.37     44.14 o 
   2   1  10      137.20      159.97     32.46 o 
   3   1  10     1156.47     1232.67     83.05 o 
   4   1  10     1077.19      927.18     86.42 o 
   5   1  10     1585.58     1342.70    135.10 o 
   6   1  10       55.46      129.80     65.62 o 
  -7   2  10      191.84      182.58     86.83 o 
  -6   2  10       52.25       50.85     43.47 o 
  -5   2  10       13.42       36.49     32.85 o 
  -4   2  10      805.09      950.85     76.17 o 
  -3   2  10      764.19      774.37     67.24 o 
  -2   2  10     2035.90     1864.02     66.43 o 
  -1   2  10      983.09     1054.50     47.13 o 
   0   2  10      170.10      259.36     32.28 o 
   1   2  10     2644.06     2388.19     86.33 o 
   2   2  10       24.99       69.27     31.81 o 
   3   2  10     2407.22     1987.78     94.32 o 
   4   2  10       44.97      118.06     42.74 o 
   5   2  10      422.46      355.30     65.91 o 
   6   2  10      183.91      172.26     68.15 o 
  -7   3  10        0.44       57.76     58.77 o 
  -6   3  10        0.31       73.21     49.97 o 
  -5   3  10      655.80      676.52     80.93 o 
  -4   3  10      267.45      320.33     54.65 o 
  -3   3  10      695.15      759.34     59.91 o 
  -2   3  10      684.99      826.19     58.30 o 
  -1   3  10     1628.87     1606.39     55.23 o 
   0   3  10        9.56       59.63     26.79 o 
   1   3  10     1852.18     1862.32     71.27 o 
   2   3  10      387.81      486.31     50.02 o 
   3   3  10      365.89      349.12     50.12 o 
   4   3  10      225.02      217.73     54.89 o 
   5   3  10      276.40      262.16     72.54 o 
   6   3  10       11.55        3.03     56.53 o 
  -7   4  10       71.49      115.43     63.71 o 
  -6   4  10      422.88      399.41     81.11 o 
  -5   4  10       15.36       70.52     43.59 o 
  -4   4  10       17.27       93.50     41.27 o 
  -3   4  10      591.18      592.53     61.57 o 
  -2   4  10     1546.23     1498.68     70.67 o 
  -1   4  10     1508.68     1388.11     56.42 o 
   0   4  10      466.45      564.29     45.14 o 
   1   4  10        2.20       33.72     29.74 o 
   2   4  10      802.21      904.56     75.23 o 
   3   4  10      425.22      466.23     59.14 o 
   4   4  10      278.78      304.83     52.39 o 
   5   4  10      154.46      285.93     68.95 o 
   6   4  10      468.05      397.42     96.29 o 
  -7   5  10        6.06       70.73     67.45 o 
  -6   5  10      304.71      221.20     69.18 o 
  -5   5  10       14.03       45.92     43.53 o 
  -4   5  10     2369.96     2131.07    122.32 o 
  -3   5  10        8.37       73.58     34.02 o 
  -2   5  10       43.99      114.06     35.62 o 
  -1   5  10       39.53       79.81     29.55 o 
   0   5  10     3575.06     3283.34     93.16 o 
   1   5  10      196.56      248.19     40.48 o 
   2   5  10       11.28       83.87     36.90 o 
   3   5  10       10.97       64.27     39.09 o 
   4   5  10      864.37      792.40     82.81 o 
   5   5  10      206.15      232.36     65.84 o 
   6   5  10       11.55       37.95     58.10 o 
  -6   6  10      519.51      596.84     97.21 o 
  -5   6  10       32.38       75.45     50.62 o 
  -4   6  10       28.50      104.79     40.06 o 
  -3   6  10      327.15      339.24     51.94 o 
  -2   6  10     1579.91     1610.98     90.72 o 
  -1   6  10      791.68      932.50     75.05 o 
   0   6  10        0.66       35.79     36.07 o 
   1   6  10      113.86      165.66     42.51 o 
   2   6  10     2972.68     2760.57    119.73 o 
   3   6  10       37.18       78.95     40.90 o 
   4   6  10      249.83      315.63     60.72 o 
   5   6  10       25.11      118.14     55.31 o 
  -6   7  10        7.66        0.00     64.65 o 
  -5   7  10      496.15      545.17     94.31 o 
  -4   7  10       50.93      164.32     48.96 o 
  -3   7  10      788.20      756.84     74.63 o 
  -2   7  10        8.09       86.48     41.03 o 
  -1   7  10      691.54      580.29     63.93 o 
   0   7  10      691.42      832.27     74.27 o 
   1   7  10      564.16      706.48     78.52 o 
   2   7  10        5.77       15.12     40.03 o 
   3   7  10      380.35      364.35     60.70 o 
   4   7  10      239.48      307.18     62.02 o 
   5   7  10      338.76      316.32     69.81 o 
  -6   8  10        5.03        0.00     59.87 o 
  -5   8  10       82.23       67.83     65.44 o 
  -4   8  10        2.36      126.32     54.76 o 
  -3   8  10      213.32      183.05     50.53 o 
  -2   8  10       18.29       68.98     42.69 o 
  -1   8  10      198.51      235.14     55.51 o 
   0   8  10       98.98      140.35     51.97 o 
   1   8  10     1180.37     1073.97    100.13 o 
   2   8  10       35.62      161.22     56.41 o 
   3   8  10      692.47      648.75     78.50 o 
   4   8  10        4.50       22.78     54.00 o 
   5   8  10      128.72      143.51     64.52 o 
  -5   9  10        6.40       53.85     72.93 o 
  -4   9  10      231.33      241.99     69.00 o 
  -3   9  10        3.00       95.57     53.04 o 
  -2   9  10        4.26       29.40     45.09 o 
  -1   9  10      380.02      409.93     72.97 o 
   0   9  10       78.48      173.10     57.33 o 
   1   9  10      338.15      379.94     71.70 o 
   2   9  10       37.91      140.58     59.70 o 
   3   9  10      186.86      201.85     66.48 o 
   4   9  10      769.11      815.75    101.28 o 
  -4  10  10        1.28       72.77     60.50 o 
  -3  10  10      145.81      295.26     73.54 o 
  -2  10  10      195.91      287.50     75.83 o 
  -1  10  10      342.05      454.30     91.09 o 
   0  10  10        0.03      105.95     65.99 o 
   1  10  10      145.28      188.94     63.97 o 
   2  10  10      565.46      626.87    102.59 o 
   3  10  10       50.52      151.42     76.36 o 
  -3  11  10        0.61       72.06     62.95 o 
  -2  11  10       13.85       85.19     70.24 o 
  -1  11  10       95.30      216.95     78.52 o 
   0  11  10      389.70      524.51    100.47 o 
   1  11  10        2.22      101.66     70.83 o 
   2  11  10      150.90      253.03     82.23 o 
  -1  12  10      257.98      343.88     94.33 o 
   0  12  10       33.28      104.76     90.21 o 
  -7   0  11      934.79     1120.37    184.34 o 
  -5   0  11     2920.81     2387.93    145.37 o 
  -3   0  11     1272.73     1409.81    123.30 o 
  -1   0  11     5023.21     4946.42    131.49 o 
   1   0  11      129.81      221.79     49.94 o 
   3   0  11     1200.41      989.07    110.49 o 
   5   0  11       16.73        0.00     57.44 o 
  -7   1  11      415.06      443.15     76.49 o 
  -6   1  11       14.72       48.47     48.66 o 
  -5   1  11     1002.17     1063.34     87.63 o 
  -4   1  11     1376.34     1360.56     90.01 o 
  -3   1  11     3515.46     3247.28    106.24 o 
  -2   1  11     1000.20      956.12     60.05 o 
  -1   1  11      549.43      672.14     45.93 o 
   0   1  11      157.45      188.05     31.00 o 
   1   1  11      954.78     1047.91     62.22 o 
   2   1  11     1157.65     1145.68     69.61 o 
   3   1  11        0.26       63.98     35.74 o 
   4   1  11      365.23      453.33     69.45 o 
   5   1  11      595.72      563.09     94.17 o 
   6   1  11       57.59       40.22     55.29 o 
  -7   2  11        0.09       49.77     51.95 o 
  -6   2  11      766.71      750.27     90.49 o 
  -5   2  11      101.76      122.24     43.99 o 
  -4   2  11      301.08      341.03     51.44 o 
  -3   2  11      238.68      274.71     44.64 o 
  -2   2  11      720.95      677.65     54.42 o 
  -1   2  11        1.09       32.33     25.72 o 
   0   2  11     1367.07     1249.23     60.63 o 
   1   2  11      504.38      508.17     50.29 o 
   2   2  11      249.05      219.78     39.64 o 
   3   2  11      752.90      631.46     73.45 o 
   4   2  11      437.36      466.29     69.21 o 
   5   2  11        1.97        0.00     49.88 o 
   6   2  11        7.95        0.00     61.36 o 
  -7   3  11        1.21       93.52     63.64 o 
  -6   3  11      368.51      363.49     71.93 o 
  -5   3  11      103.33      140.54     49.12 o 
  -4   3  11      122.74      124.82     46.57 o 
  -3   3  11      667.74      679.08     64.92 o 
  -2   3  11      142.34      223.16     38.63 o 
  -1   3  11        0.32       53.72     27.79 o 
   0   3  11     2430.44     2180.22     67.88 o 
   1   3  11        0.82       28.55     29.09 o 
   2   3  11     1196.47     1212.27     72.48 o 
   3   3  11        6.77       38.87     35.46 o 
   4   3  11      218.78      257.25     65.49 o 
   5   3  11        9.44       66.30     53.84 o 
   6   3  11      519.05      460.81     85.22 o 
  -7   4  11      123.50       54.63     62.63 o 
  -6   4  11       26.05       59.89     50.30 o 
  -5   4  11      340.34      275.06     62.92 o 
  -4   4  11        1.89       26.91     37.88 o 
  -3   4  11      126.90      157.29     41.48 o 
  -2   4  11      409.32      512.14     55.29 o 
  -1   4  11      707.16      727.59     57.62 o 
   0   4  11      403.44      464.68     49.84 o 
   1   4  11      962.93     1053.58     70.14 o 
   2   4  11      461.95      558.71     63.19 o 
   3   4  11     1153.42     1079.80     85.83 o 
   4   4  11      960.58      976.50     99.13 o 
   5   4  11       26.87       38.72     58.86 o 
   6   4  11       11.22      113.23     62.28 o 
  -7   5  11      477.46      359.95     84.88 o 
  -6   5  11       66.66      125.84     63.42 o 
  -5   5  11       96.30       27.19     44.23 o 
  -4   5  11      146.92      255.57     58.88 o 
  -3   5  11     1550.12     1524.85     90.89 o 
  -2   5  11      852.02      857.35     73.12 o 
  -1   5  11      790.72      858.77     71.17 o 
   0   5  11      252.27      387.99     46.97 o 
   1   5  11     1738.89     1581.68     73.65 o 
   2   5  11      351.41      340.80     53.48 o 
   3   5  11        3.54       90.20     41.22 o 
   4   5  11       95.09      103.95     48.27 o 
   5   5  11      356.85      301.85     72.54 o 
  -6   6  11       66.22      132.76     63.92 o 
  -5   6  11     1140.61     1082.03    110.65 o 
  -4   6  11        4.70       48.42     44.70 o 
  -3   6  11      142.49      216.22     47.95 o 
  -2   6  11       88.48      171.63     43.09 o 
  -1   6  11     2992.75     2657.19    113.19 o 
   0   6  11      185.11      251.63     49.04 o 
   1   6  11       65.38      177.72     44.90 o 
   2   6  11     1190.56     1038.38     85.71 o 
   3   6  11      238.87      297.19     55.19 o 
   4   6  11      334.27      390.61     69.12 o 
   5   6  11       23.22        3.14     56.14 o 
  -6   7  11       84.87      229.22     74.70 o 
  -5   7  11      543.37      475.90     98.32 o 
  -4   7  11      879.92      957.15    108.74 o 
  -3   7  11     1547.32     1570.21    102.62 o 
  -2   7  11      383.83      489.30     63.83 o 
  -1   7  11      127.49      193.73     51.83 o 
   0   7  11      430.23      520.70     62.96 o 
   1   7  11      230.49      236.26     58.00 o 
   2   7  11      179.05      282.90     53.25 o 
   3   7  11        1.95       14.37     44.54 o 
   4   7  11        8.80       71.84     53.80 o 
   5   7  11       34.45       31.91     63.25 o 
  -5   8  11      126.37      168.67     72.09 o 
  -4   8  11      380.87      373.08     67.92 o 
  -3   8  11      190.18      213.01     54.17 o 
  -2   8  11      344.50      433.47     63.14 o 
  -1   8  11      150.17      238.10     56.89 o 
   0   8  11      429.51      458.92     82.68 o 
   1   8  11        9.71       94.38     53.44 o 
   2   8  11       28.83       75.61     57.06 o 
   3   8  11        4.55      118.89     52.79 o 
   4   8  11       59.11       40.02     54.13 o 
  -5   9  11       89.17      127.42     70.54 o 
  -4   9  11        3.23       38.59     56.96 o 
  -3   9  11      396.01      399.91     68.59 o 
  -2   9  11       40.71       99.25     58.70 o 
  -1   9  11        2.35      115.76     55.59 o 
   0   9  11      147.28      248.40     77.15 o 
   1   9  11       52.88      204.23     58.95 o 
   2   9  11       97.56      174.96     65.60 o 
   3   9  11       12.53      114.32     63.85 o 
   4   9  11       54.95      158.67     77.62 o 
  -4  10  11       45.13       77.82     64.17 o 
  -3  10  11      208.07      243.68     68.75 o 
  -2  10  11       18.00       53.10     60.74 o 
  -1  10  11      364.71      317.02     87.51 o 
   0  10  11        4.47      157.39     71.86 o 
   1  10  11        4.67       76.94     62.51 o 
   2  10  11       31.89      119.52     65.96 o 
   3  10  11      532.61      575.77    107.56 o 
  -3  11  11       77.91       85.31     75.06 o 
  -2  11  11        9.49      116.13     71.71 o 
  -1  11  11       72.43       98.03     74.42 o 
   0  11  11       71.41      161.13     75.57 o 
   1  11  11      449.72      520.88    119.02 o 
   2  11  11        1.23       75.81     73.16 o 
  -6   0  12      184.36      229.36     81.25 o 
  -4   0  12     1535.57     1506.53    194.78 o 
  -2   0  12      212.71      248.78     76.24 o 
   0   0  12     3460.76     3278.94    117.65 o 
   2   0  12        2.14       63.57     49.09 o 
   4   0  12       71.25      113.39     77.09 o 
   6   0  12       37.55      147.32    126.55 o 
  -7   1  12      197.82      245.31     75.79 o 
  -6   1  12     1128.77     1120.61    112.69 o 
  -5   1  12      319.06      325.41     54.13 o 
  -4   1  12      251.41      236.14     44.98 o 
  -3   1  12      201.32      259.27     45.04 o 
  -2   1  12     1760.23     1650.87     80.74 o 
  -1   1  12       36.56      107.65     28.01 o 
   0   1  12       42.70       64.30     28.53 o 
   1   1  12     2223.26     2132.48     90.61 o 
   2   1  12      500.33      478.05     55.60 o 
   3   1  12     1721.54     1557.10     94.02 o 
   4   1  12       36.74        0.91     43.30 o 
   5   1  12       58.70       23.60     51.67 o 
   6   1  12       50.14      147.10     65.93 o 
  -7   2  12       12.56      104.60     61.35 o 
  -6   2  12      392.83      271.26     65.60 o 
  -5   2  12      611.69      581.29     77.34 o 
  -4   2  12      499.45      534.63     64.27 o 
  -3   2  12      401.08      396.17     53.44 o 
  -2   2  12       14.28       32.60     30.78 o 
  -1   2  12     2087.26     1838.22     71.45 o 
   0   2  12      478.80      540.68     45.37 o 
   1   2  12     1132.39     1174.01     71.59 o 
   2   2  12        1.83       48.99     30.70 o 
   3   2  12      927.80      850.41     85.33 o 
   4   2  12        0.76       77.83     48.78 o 
   5   2  12      550.10      509.68     87.97 o 
   6   2  12       88.20       99.67     88.55 o 
  -7   3  12      143.73      142.16     70.17 o 
  -6   3  12      208.47      139.97     56.51 o 
  -5   3  12       17.13      134.38     52.87 o 
  -4   3  12      193.82      192.33     53.12 o 
  -3   3  12     2862.45     2591.58    114.04 o 
  -2   3  12       67.96       74.60     33.44 o 
  -1   3  12     1802.50     1621.08     71.65 o 
   0   3  12      737.31      735.82     59.34 o 
   1   3  12      408.41      407.45     52.36 o 
   2   3  12       57.31      109.45     42.81 o 
   3   3  12      332.04      348.33     66.78 o 
   4   3  12        3.64       67.12     50.00 o 
   5   3  12      192.28      172.44     62.47 o 
   6   3  12       44.69       93.05     62.30 o 
  -7   4  12        0.32       90.77     65.52 o 
  -6   4  12       95.49      116.23     57.91 o 
  -5   4  12      375.81      463.27     72.99 o 
  -4   4  12      552.19      636.32     88.48 o 
  -3   4  12      504.06      591.25     74.49 o 
  -2   4  12      248.13      302.54     49.19 o 
  -1   4  12      483.96      591.24     55.28 o 
   0   4  12     1094.98     1150.20     72.76 o 
   1   4  12     1273.79     1176.74     75.43 o 
   2   4  12      137.64      160.56     43.76 o 
   3   4  12       21.41      107.01     41.19 o 
   4   4  12      110.75      124.73     55.88 o 
   5   4  12       61.80       70.43     62.83 o 
  -6   5  12      372.79      325.58     82.22 o 
  -5   5  12       87.10      157.35     55.43 o 
  -4   5  12      509.57      461.25     72.29 o 
  -3   5  12      140.63      127.44     45.24 o 
  -2   5  12     3087.62     2923.17    106.93 o 
  -1   5  12      118.93      161.24     48.34 o 
   0   5  12      169.94      192.44     41.55 o 
   1   5  12       85.85      140.69     42.77 o 
   2   5  12      568.74      535.10     63.78 o 
   3   5  12      393.90      391.04     59.86 o 
   4   5  12       11.05       72.95     52.48 o 
   5   5  12       16.29       36.44     59.71 o 
  -6   6  12       34.25       52.27     65.22 o 
  -5   6  12      158.52      222.37     63.09 o 
  -4   6  12      808.73      940.02    100.17 o 
  -3   6  12       18.65       94.20     43.49 o 
  -2   6  12      161.64      207.85     47.76 o 
  -1   6  12      760.31      708.57     79.88 o 
   0   6  12     1512.73     1443.28    105.62 o 
   1   6  12      209.35      205.10     49.40 o 
   3   6  12       44.38      113.95     48.43 o 
   4   6  12      175.92      242.31     62.06 o 
   5   6  12      102.29       81.90     64.33 o 
  -6   7  12      164.88      317.54     84.66 o 
  -5   7  12      406.68      357.44     86.02 o 
  -3   7  12      469.88      390.53     64.36 o 
  -2   7  12       71.76      121.97     48.02 o 
  -1   7  12       49.62      137.86     53.09 o 
   0   7  12      262.03      341.03     75.69 o 
   1   7  12      724.71      827.09     93.58 o 
   2   7  12      195.85      263.57     55.49 o 
   3   7  12      345.41      359.37     69.47 o 
   4   7  12        0.06       59.10     54.67 o 
  -5   8  12      229.45      296.36     86.54 o 
  -4   8  12        5.27      175.09     66.17 o 
  -3   8  12      256.16      328.54     63.42 o 
  -2   8  12       24.48       31.84     54.91 o 
  -1   8  12      581.29      611.58     84.44 o 
   0   8  12       24.51      139.05     65.82 o 
   1   8  12       86.06      149.07     61.94 o 
   2   8  12        0.09       21.13     57.89 o 
   3   8  12      620.13      652.55     94.53 o 
   4   8  12       42.06       65.19     67.60 o 
  -4   9  12       23.40      117.44     75.22 o 
  -3   9  12      391.34      354.73     70.66 o 
  -2   9  12        3.68      110.48     62.27 o 
  -1   9  12      362.34      462.77     92.97 o 
   0   9  12      311.76      352.66     86.70 o 
   1   9  12      221.24      334.36     72.35 o 
   2   9  12      730.47      705.70     94.01 o 
   3   9  12      170.45      173.06     71.39 o 
  -3  10  12      246.62      248.84     73.47 o 
  -2  10  12       46.37       71.83     61.95 o 
  -1  10  12        0.27      103.41     73.76 o 
   0  10  12      461.45      594.03    105.43 o 
   1  10  12       85.63      134.73     78.39 o 
   2  10  12       15.28       99.92     69.14 o 
  -2  11  12      536.67      570.34    102.03 o 
  -1  11  12       67.77       65.10     75.12 o 
   0  11  12       67.62      115.38     81.07 o 
   1  11  12      122.29      122.16     81.05 o 
  -7   0  13      195.10      262.27    189.82 o 
  -5   0  13      783.20      637.86    124.62 o 
  -3   0  13     2048.50     2007.75    214.29 o 
  -1   0  13        1.94       52.49     48.33 o 
   1   0  13     3337.01     2873.67    171.43 o 
   3   0  13      254.45      259.12     70.54 o 
   5   0  13       10.67      124.52     91.18 o 
  -7   1  13      319.86      340.79     76.97 o 
  -6   1  13      119.69      151.05     58.57 o 
  -5   1  13      582.76      588.11     69.60 o 
  -4   1  13        5.04       80.34     38.69 o 
  -3   1  13      189.71      190.56     43.61 o 
  -2   1  13     1361.91     1380.53     89.44 o 
  -1   1  13     1053.02     1034.02     67.36 o 
   0   1  13     3647.23     3158.03     88.84 o 
   1   1  13       17.49       30.82     30.16 o 
   2   1  13      942.41      928.50     76.51 o 
   3   1  13      714.24      700.00     81.46 o 
   4   1  13       50.24       97.02     53.31 o 
   5   1  13        0.44       33.26     54.86 o 
  -7   2  13      100.88      120.66     63.40 o 
  -6   2  13       23.75      118.25     57.54 o 
  -5   2  13        2.74       86.54     50.22 o 
  -4   2  13      438.75      442.80     70.87 o 
  -3   2  13       17.09       62.95     37.14 o 
  -2   2  13     1232.33     1236.75     95.31 o 
  -1   2  13      126.57      157.19     35.65 o 
   0   2  13      378.23      410.19     48.14 o 
   1   2  13      176.00      202.41     38.58 o 
   2   2  13     1097.36     1073.57     81.67 o 
   3   2  13      398.03      405.93     65.84 o 
   4   2  13       23.94       81.54     51.94 o 
   5   2  13      288.14      331.28     80.09 o 
  -6   3  13      158.96      169.93     66.88 o 
  -5   3  13       82.23      173.55     58.85 o 
  -4   3  13      120.63      246.58     55.04 o 
  -3   3  13       94.66      146.24     46.78 o 
  -2   3  13      340.17      402.97     54.90 o 
  -1   3  13       83.55      199.68     38.96 o 
   0   3  13      444.82      383.73     48.85 o 
   1   3  13       93.89      151.21     36.92 o 
   2   3  13      917.69      753.72     72.10 o 
   3   3  13        2.59       12.97     44.38 o 
   4   3  13      988.76      799.95     94.72 o 
   5   3  13        3.14        0.00     59.05 o 
  -6   4  13       18.06       86.00     58.17 o 
  -5   4  13        9.48       69.83     52.08 o 
  -4   4  13      167.68      194.66     58.21 o 
  -3   4  13      130.68      186.22     49.53 o 
  -2   4  13      537.17      579.79     62.06 o 
  -1   4  13      238.29      345.91     51.49 o 
   0   4  13      239.20      250.70     46.65 o 
   1   4  13      326.69      426.48     51.92 o 
   2   4  13      672.28      721.30     71.34 o 
   3   4  13       74.33      117.40     55.01 o 
   4   4  13       74.72      127.50     63.57 o 
   5   4  13      578.88      592.98     90.86 o 
  -6   5  13       47.66      143.94     65.85 o 
  -5   5  13      704.32      736.11     96.28 o 
  -4   5  13      150.99      151.29     58.43 o 
  -3   5  13       70.57      161.44     51.24 o 
  -2   5  13       41.32       61.36     38.10 o 
  -1   5  13      342.36      297.53     55.43 o 
   0   5  13     1078.55     1125.64     85.90 o 
   1   5  13       83.49      122.63     44.06 o 
   2   5  13      240.82      278.83     53.42 o 
   3   5  13      755.33      733.06     80.05 o 
   4   5  13       38.54       26.87     58.88 o 
   5   5  13       26.15       66.09     67.25 o 
  -6   6  13       16.17      127.97     68.20 o 
  -5   6  13      150.05      193.64     64.67 o 
  -4   6  13        0.62       54.84     55.08 o 
  -3   6  13     1170.64     1240.53    112.59 o 
  -2   6  13      122.09      156.58     47.70 o 
  -1   6  13        1.50       56.76     49.91 o 
   0   6  13      623.93      758.98     99.37 o 
   1   6  13      580.91      452.97     61.40 o 
   2   6  13      177.69      189.16     52.48 o 
   3   6  13       93.91      130.66     54.95 o 
   4   6  13       11.68       32.77     63.69 o 
  -5   7  13      286.62      312.10     81.10 o 
  -4   7  13       31.06      154.88     63.09 o 
  -3   7  13       40.77       56.38     55.55 o 
  -2   7  13      715.78      771.96     89.88 o 
  -1   7  13      466.86      490.82     73.95 o 
   0   7  13      681.33      782.42    102.83 o 
   1   7  13        7.44       50.80     54.63 o 
   2   7  13        4.43        0.00     53.75 o 
   3   7  13       30.63       31.26     54.56 o 
   4   7  13      171.16      266.73     73.61 o 
  -5   8  13       16.15      162.53     72.33 o 
  -4   8  13      385.42      440.47     79.77 o 
  -3   8  13       10.87       64.84     51.13 o 
  -2   8  13      364.07      460.38     78.68 o 
  -1   8  13       70.73      116.12     58.46 o 
   0   8  13      251.50      226.63     75.30 o 
   1   8  13       23.12       65.44     67.57 o 
   2   8  13      537.15      567.82     87.01 o 
   3   8  13        9.72       76.29     61.68 o 
  -4   9  13       38.87      211.45     79.36 o 
  -3   9  13       95.21      179.41     72.38 o 
  -2   9  13      176.40      165.41     71.22 o 
  -1   9  13      499.01      494.77     96.50 o 
   0   9  13      150.51      177.63     82.31 o 
   1   9  13      153.60      390.01     91.38 o 
   2   9  13      185.27      270.89     73.85 o 
   3   9  13       62.39      226.59     74.84 o 
  -3  10  13      144.16      259.57     78.91 o 
  -2  10  13        7.26      129.20     69.72 o 
  -1  10  13       26.87      184.20     81.51 o 
   0  10  13        4.35      140.93     81.62 o 
   1  10  13      764.82      660.63    110.56 o 
   2  10  13       16.98      112.40     67.60 o 
  -6   0  14      487.20      633.15    139.52 o 
  -4   0  14        3.02      107.38     65.66 o 
  -2   0  14      553.51      601.41     96.09 o 
   0   0  14       14.26       67.30     40.79 o 
   2   0  14       26.76      117.90     58.89 o 
   4   0  14      137.65       95.21    118.76 o 
  -6   1  14       96.64      104.27     61.19 o 
  -5   1  14      130.15      153.28     67.77 o 
  -4   1  14      460.06      497.54     64.39 o 
  -3   1  14       10.74       72.99     38.85 o 
  -2   1  14        5.11       53.01     36.05 o 
  -1   1  14      354.71      482.44     57.15 o 
   0   1  14       17.38       59.71     30.62 o 
   1   1  14      697.31      794.33     71.68 o 
   2   1  14      143.79      126.97     41.60 o 
   3   1  14        8.10      103.04     46.97 o 
   4   1  14      137.88      173.04     66.24 o 
   5   1  14      274.40      289.69     77.13 o 
  -6   2  14        3.98      108.58     55.45 o 
  -5   2  14       68.95       99.67     52.86 o 
  -4   2  14      102.05      120.75     49.76 o 
  -3   2  14      676.91      619.91     76.07 o 
  -2   2  14      373.43      391.66     55.83 o 
  -1   2  14      570.98      559.23     54.88 o 
   0   2  14       12.19       77.75     36.23 o 
   1   2  14      503.61      567.15     56.97 o 
   2   2  14        6.64       75.77     39.51 o 
   3   2  14      830.66      815.82     89.73 o 
   4   2  14       18.35       87.40     55.32 o 
   5   2  14       13.25      110.64     64.00 o 
  -6   3  14        4.79       13.62     53.68 o 
  -5   3  14      822.57      672.76     92.27 o 
  -4   3  14       12.11       44.01     48.82 o 
  -3   3  14      181.99      215.95     52.22 o 
  -2   3  14       36.27      148.25     42.49 o 
  -1   3  14      869.19      864.07     75.45 o 
   0   3  14       62.53       85.33     39.02 o 
   1   3  14     1377.08     1353.77     79.60 o 
   2   3  14        0.38       62.94     42.50 o 
   3   3  14       10.84       60.07     49.52 o 
   4   3  14      167.87      174.68     60.82 o 
   5   3  14      199.74       83.72     69.09 o 
  -6   4  14        2.00       88.46     58.64 o 
  -5   4  14       19.46       58.51     52.46 o 
  -4   4  14      545.34      413.49     71.17 o 
  -3   4  14      650.97      607.05     80.05 o 
  -2   4  14      482.21      504.83     71.91 o 
  -1   4  14      991.89      939.70     77.82 o 
   0   4  14        3.69       18.84     38.99 o 
   1   4  14       27.33       66.32     40.65 o 
   2   4  14      126.24      103.11     50.57 o 
   3   4  14      268.50      190.71     60.63 o 
   4   4  14       38.28      112.66     60.20 o 
   5   4  14        8.33       24.40     59.52 o 
  -6   5  14      311.99      298.31     72.06 o 
  -5   5  14        1.18       37.14     56.74 o 
  -4   5  14      438.13      434.42     79.79 o 
  -3   5  14      184.17      231.77     64.03 o 
  -2   5  14      368.40      354.79     65.90 o 
  -1   5  14       10.55       47.68     44.54 o 
   0   5  14      599.47      672.54     79.14 o 
   1   5  14       73.92      158.33     47.33 o 
   2   5  14      313.32      270.07     55.57 o 
   3   5  14       16.75       87.19     57.04 o 
   4   5  14       84.60       77.25    115.95 o 
  -5   6  14      109.78      177.26     71.85 o 
  -4   6  14       79.00       99.74     63.68 o 
  -3   6  14      533.11      519.61     84.35 o 
  -2   6  14      266.89      311.10     65.25 o 
  -1   6  14      241.00      272.46     62.23 o 
   0   6  14        6.95      113.19     54.57 o 
   1   6  14       57.27      183.32     65.33 o 
   2   6  14      153.51      210.55     55.17 o 
   3   6  14        0.56       41.08     51.53 o 
   4   6  14       11.53       85.85     63.39 o 
  -5   7  14      218.47      241.27     73.66 o 
  -4   7  14       76.93      117.82     61.09 o 
  -3   7  14       10.59       24.72     52.21 o 
  -2   7  14        9.00       93.31     56.64 o 
  -1   7  14      229.75      256.31     63.80 o 
   0   7  14       15.86       60.42     62.12 o 
   1   7  14      298.40      353.74     87.07 o 
   2   7  14      168.71      179.08     65.29 o 
   3   7  14        8.90      107.75     56.80 o 
  -4   8  14       20.03      134.09     68.17 o 
  -3   8  14      139.71      247.21     81.40 o 
  -2   8  14       11.48       61.28     61.62 o 
  -1   8  14       15.66       50.86     62.91 o 
   0   8  14       10.91      203.52     77.50 o 
   1   8  14      464.66      626.44    105.94 o 
   2   8  14       12.75      149.06     66.28 o 
   3   8  14      457.60      529.10     92.11 o 
  -3   9  14      126.80      172.12     81.61 o 
  -2   9  14       14.29       59.96     67.04 o 
  -1   9  14      259.35      277.83     83.33 o 
   0   9  14       76.90      186.33     82.43 o 
   1   9  14      218.17      308.89     90.37 o 
   2   9  14        4.00      166.93     78.57 o 
  -2  10  14      176.81      155.68     82.10 o 
  -1  10  14      142.00      154.25     81.47 o 
   0  10  14       12.56      156.65     78.96 o 
   1  10  14        9.95       69.52     69.71 o 
  -5   0  15      262.19      375.69    101.81 o 
  -3   0  15      553.49      580.14     99.25 o 
  -1   0  15     4540.11     4017.11    190.73 o 
   1   0  15      410.23      522.66     87.79 o 
   3   0  15        5.31      146.94     90.72 o 
   5   0  15       25.19      137.15     88.81 o 
  -6   1  15       25.08      102.04     71.83 o 
  -5   1  15       77.41       95.68     56.80 o 
  -4   1  15      893.33      855.48     86.84 o 
  -3   1  15      745.56      694.46     72.97 o 
  -2   1  15     1201.11     1192.12     90.17 o 
  -1   1  15       81.12      134.77     42.10 o 
   0   1  15       35.96       44.79     37.95 o 
   1   1  15      523.37      522.37     62.38 o 
   2   1  15      103.73      183.91     47.38 o 
   3   1  15        3.10       56.42     49.32 o 
   4   1  15        0.15       57.77     60.02 o 
   5   1  15      147.21      199.55     70.89 o 
  -6   2  15      183.09      124.02     65.96 o 
  -5   2  15      112.02      137.15     59.01 o 
  -4   2  15      282.98      326.19     76.13 o 
  -3   2  15       41.24       61.55     39.78 o 
  -2   2  15      666.96      627.57     68.42 o 
  -1   2  15       31.60       97.89     46.69 o 
   0   2  15      657.12      683.10     68.00 o 
   1   2  15      926.99      935.69     79.88 o 
   2   2  15      147.40      173.82     50.51 o 
   3   2  15      271.69      307.22     72.63 o 
   4   2  15      192.85      214.25     75.82 o 
   5   2  15       19.97        0.00     59.03 o 
  -6   3  15      104.86       98.92     62.25 o 
  -5   3  15       59.79      159.57     64.24 o 
  -4   3  15      264.84      249.73     65.28 o 
  -3   3  15       16.79       62.44     48.50 o 
  -2   3  15      186.98      202.33     45.80 o 
  -1   3  15       33.09       69.87     46.91 o 
   0   3  15      563.12      509.88     61.54 o 
   1   3  15       90.90      137.75     40.58 o 
   2   3  15      237.97      245.06     59.08 o 
   3   3  15       23.90       68.80     54.42 o 
   4   3  15      411.12      336.99     76.10 o 
  -6   4  15      240.94      225.05     69.87 o 
  -5   4  15      181.85      229.65     68.70 o 
  -4   4  15      428.92      462.95     85.91 o 
  -3   4  15        8.50       36.80     52.49 o 
  -2   4  15       78.84      134.10     64.52 o 
  -1   4  15        5.28      133.46     47.06 o 
   0   4  15       97.91      147.77     46.53 o 
   1   4  15      317.98      470.34     70.45 o 
   2   4  15      255.61      298.08     63.63 o 
   3   4  15      784.70      745.07     91.83 o 
   4   4  15      148.02       90.72     59.90 o 
  -5   5  15       31.68       98.77     64.03 o 
  -4   5  15       51.24      112.49     66.60 o 
  -3   5  15      232.65      255.69     64.42 o 
  -2   5  15      335.67      347.46     80.41 o 
  -1   5  15        0.35      101.55     53.88 o 
   0   5  15       22.78      138.43     53.74 o 
   1   5  15      251.95      396.39     65.71 o 
   2   5  15        0.29       40.46     50.66 o 
   3   5  15       38.29      126.06     66.86 o 
   4   5  15        0.12       66.44     64.18 o 
  -5   6  15      170.95      240.86     73.63 o 
  -4   6  15        0.20       98.93     58.81 o 
  -3   6  15      120.72      105.22     74.77 o 
  -2   6  15      155.46      288.09     81.72 o 
  -1   6  15      789.37      911.85     92.50 o 
   0   6  15       41.42       65.63     67.10 o 
   1   6  15      128.19      148.48     70.69 o 
   2   6  15       67.15      104.75     54.34 o 
   3   6  15       72.63      126.43     66.08 o 
  -4   7  15      613.17      555.82     91.45 o 
  -3   7  15       96.71      165.32     78.40 o 
  -2   7  15      342.60      309.37     86.57 o 
  -1   7  15       49.55       70.21     62.76 o 
   0   7  15      130.98      129.28     75.33 o 
   1   7  15      271.12      260.03     81.33 o 
   2   7  15      307.26      426.56     94.04 o 
   3   7  15       38.18      182.57     81.48 o 
  -4   8  15       12.94       73.25     74.65 o 
  -3   8  15       13.33       81.32     71.32 o 
  -2   8  15      771.94      675.23    100.35 o 
  -1   8  15       49.63       67.95     73.02 o 
   0   8  15      624.87      594.95    107.05 o 
   1   8  15       22.85      230.08     81.54 o 
   2   8  15       52.99       52.73     74.92 o 
  -2   9  15       55.09      167.05     72.76 o 
  -1   9  15        5.30       21.73     69.79 o 
   0   9  15      268.55      251.05     85.72 o 
   1   9  15      153.82      200.65     83.47 o 
  -6   0  16        1.41        2.41    197.62 o 
  -4   0  16      858.31      853.19    127.98 o 
  -2   0  16      427.98      542.80     91.39 o 
   0   0  16       69.66      149.68     70.21 o 
   2   0  16      439.03      455.20     91.30 o 
   4   0  16      971.18      866.67    168.59 o 
  -6   1  16      232.39      233.73     72.41 o 
  -5   1  16       75.44      134.07     63.47 o 
  -4   1  16       29.67       76.91     50.63 o 
  -3   1  16      125.43      194.07     51.94 o 
  -2   1  16       50.76       95.79     44.27 o 
  -1   1  16      571.19      557.45     73.17 o 
   0   1  16      108.24       86.74     55.61 o 
   1   1  16       17.98       94.98     44.85 o 
   2   1  16      392.78      496.59     66.05 o 
   3   1  16      180.62      195.08     63.49 o 
   4   1  16       19.17       31.38     59.43 o 
  -6   2  16        0.14        0.00     66.68 o 
  -5   2  16      312.76      287.79     83.17 o 
  -4   2  16        4.13       75.45     60.26 o 
  -3   2  16      537.93      530.28     78.28 o 
  -2   2  16      369.85      421.65     60.73 o 
  -1   2  16      404.62      424.06     67.99 o 
   0   2  16      306.40      332.23     54.49 o 
   1   2  16      703.63      743.36     82.20 o 
   2   2  16       36.72      115.52     51.22 o 
   3   2  16      315.22      317.32     71.65 o 
   4   2  16        4.65       53.43     66.11 o 
  -5   3  16        8.71       86.20     58.34 o 
  -4   3  16       28.53       15.25     54.91 o 
  -3   3  16      707.18      685.59     99.81 o 
  -2   3  16        5.49       55.67     60.91 o 
  -1   3  16      897.47      924.41     93.84 o 
   0   3  16       23.24       94.46     42.71 o 
   1   3  16      337.02      404.14     66.62 o 
   2   3  16      150.40      219.64     58.73 o 
   3   3  16      599.65      572.95     85.47 o 
   4   3  16        0.65       63.83     58.96 o 
  -5   4  16      167.57      331.41     76.44 o 
  -4   4  16       86.31      169.76     62.07 o 
  -3   4  16      192.33      153.65     55.61 o 
  -2   4  16        1.27        2.05     58.56 o 
  -1   4  16      251.43      301.68     71.12 o 
   0   4  16      857.56      857.49     80.54 o 
   1   4  16      500.57      458.59     70.20 o 
   2   4  16      102.50      199.37     56.29 o 
   3   4  16       24.65       19.45     59.48 o 
   4   4  16      134.38      180.05     68.55 o 
  -5   5  16       85.77      203.55     72.16 o 
  -4   5  16      122.05      200.81     67.75 o 
  -3   5  16        0.21       10.96     70.25 o 
  -2   5  16      736.32      728.46    105.83 o 
  -1   5  16       15.36      140.41     68.94 o 
   0   5  16      213.15      219.18     60.87 o 
   1   5  16        1.30       69.24     51.91 o 
   2   5  16      552.00      617.33     82.38 o 
   3   5  16        0.11       92.58     63.54 o 
  -4   6  16      222.75      285.64     76.59 o 
  -3   6  16       47.03       75.35     95.65 o 
  -2   6  16       64.14      167.56     73.52 o 
  -1   6  16      101.35      118.25     57.73 o 
   0   6  16      143.76      272.80     78.41 o 
   1   6  16      206.70      216.58     74.68 o 
   2   6  16        6.79       38.81     79.96 o 
   3   6  16        2.30        0.00     71.15 o 
  -4   7  16       16.95      101.40     73.81 o 
  -3   7  16      126.85      213.48     83.52 o 
  -2   7  16       19.69       81.65     73.40 o 
  -1   7  16      305.07      393.56     77.94 o 
   0   7  16       80.49      100.46     73.20 o 
   1   7  16      109.06      232.64     77.94 o 
   2   7  16       98.93      177.59     79.17 o 
  -3   8  16      147.20      184.20     83.94 o 
  -2   8  16       44.14       84.00     77.30 o 
  -1   8  16      141.60      203.95     77.83 o 
   0   8  16        0.47       42.95     75.23 o 
   1   8  16      120.44      198.16     81.98 o 
  -1   9  16      135.58      210.63     83.26 o 
  -5   0  17      325.31      285.28    120.07 o 
  -3   0  17     1650.66     1536.58    194.66 o 
  -1   0  17       71.60        0.00     82.18 o 
   1   0  17      435.99      558.80    132.28 o 
   3   0  17      412.99      271.23    111.71 o 
  -5   1  17      296.70      225.58     73.67 o 
  -4   1  17       74.41       68.42     59.89 o 
  -3   1  17       57.38       93.29     50.29 o 
  -2   1  17       76.15      133.19     49.01 o 
  -1   1  17      342.80      462.33    104.16 o 
   0   1  17      250.48      268.39     75.08 o 
   1   1  17       28.66      136.53     50.75 o 
   2   1  17        4.93      129.93     51.81 o 
   3   1  17      402.58      448.06     81.55 o 
   4   1  17       50.22      124.06     68.34 o 
  -5   2  17        6.74      101.55     65.61 o 
  -4   2  17      170.78      225.92     66.89 o 
  -3   2  17        1.27       77.44     57.83 o 
  -2   2  17       63.90      125.10     57.75 o 
  -1   2  17      114.02      115.46     54.00 o 
   0   2  17      451.94      390.07     78.62 o 
   1   2  17        4.45        0.00     47.85 o 
   2   2  17      465.72      500.84     76.87 o 
   3   2  17       18.89      103.81     59.84 o 
   4   2  17       39.34       17.28     63.29 o 
  -5   3  17        1.71       24.87     71.16 o 
  -4   3  17      121.69       88.81     77.89 o 
  -3   3  17        0.38       96.76     61.02 o 
  -2   3  17       88.88      144.75     69.75 o 
  -1   3  17      169.96      180.89     58.50 o 
   0   3  17       26.64       43.88     47.43 o 
   1   3  17        4.58       49.64     53.93 o 
   2   3  17      631.66      518.44     77.55 o 
   3   3  17       77.84       68.05     60.73 o 
  -5   4  17       19.95      132.08     68.13 o 
  -4   4  17       50.74      114.09     62.43 o 
  -3   4  17       34.72      127.22     76.11 o 
  -2   4  17       47.70       51.21     67.04 o 
  -1   4  17       29.06      133.35     68.53 o 
   0   4  17       65.83      117.95     50.65 o 
   1   4  17      358.39      325.35     79.05 o 
   2   4  17       36.88       73.36     64.10 o 
   3   4  17        8.71      121.33     63.29 o 
  -4   5  17        5.20       67.31     62.06 o 
  -3   5  17       59.95       29.18     74.15 o 
  -2   5  17        5.52       35.50     69.92 o 
  -1   5  17      123.00      221.37     75.96 o 
   0   5  17        8.31       19.97     66.39 o 
   1   5  17       35.17       84.89     68.38 o 
   2   5  17        0.02      171.14     92.52 o 
   3   5  17      462.44      409.48     83.90 o 
  -4   6  17      132.70      126.26     71.54 o 
  -3   6  17      396.61      472.93    102.74 o 
  -2   6  17      133.96      253.07     82.27 o 
  -1   6  17       27.35      210.80     76.86 o 
   0   6  17        2.96      110.54     68.80 o 
   1   6  17      291.53      379.69     86.70 o 
   2   6  17       10.39        0.00     81.98 o 
  -3   7  17      141.56      302.97     88.55 o 
  -2   7  17      197.40      201.33     86.51 o 
  -1   7  17      396.55      341.59    103.81 o 
   0   7  17      298.54      360.84     89.98 o 
   1   7  17       34.25       56.54     72.97 o 
  -1   8  17       13.12        0.00     81.28 o 
   0   8  17      243.24      288.12     84.45 o 
  -4   0  18       67.85      117.19     85.20 o 
  -2   0  18       19.24       30.89     65.99 o 
   0   0  18      228.37      316.37    105.49 o 
   2   0  18      605.32      643.07    113.48 o 
  -5   1  18      274.41      198.51     73.12 o 
  -4   1  18       71.83      193.00     69.15 o 
  -3   1  18      539.84      477.03     74.12 o 
  -2   1  18      148.30      249.62     64.50 o 
  -1   1  18        1.84      116.00     62.03 o 
   0   1  18      454.54      481.45     89.48 o 
   1   1  18        8.38       63.66     64.31 o 
   2   1  18        0.30        0.00     53.27 o 
   3   1  18      140.07      107.33     68.25 o 
  -5   2  18      171.99      223.72     71.66 o 
  -4   2  18      331.90      308.07     80.69 o 
  -3   2  18      330.61      341.06     76.28 o 
  -2   2  18      175.12      286.09     66.62 o 
  -1   2  18      194.30      189.59     62.65 o 
   0   2  18        0.98      105.80     65.74 o 
   1   2  18      491.37      495.38     99.40 o 
   2   2  18      176.72      187.54     73.36 o 
   3   2  18      344.17      277.11     74.38 o 
  -4   3  18       29.88      126.74     68.26 o 
  -3   3  18       29.00       67.34     71.91 o 
  -2   3  18       23.15      120.05     70.36 o 
  -1   3  18      965.09      764.61    106.72 o 
   0   3  18       22.38       93.47     64.37 o 
   1   3  18      569.39      507.97     89.30 o 
   2   3  18       23.30      180.09     77.92 o 
   3   3  18      159.59      226.02     70.34 o 
  -4   4  18       31.97      119.99     76.99 o 
  -3   4  18      148.24      160.70     77.72 o 
  -2   4  18      610.95      605.23    104.25 o 
  -1   4  18      123.03       79.83     69.65 o 
   0   4  18       15.18       91.45     66.62 o 
   1   4  18      146.49      170.55     68.03 o 
   2   4  18      244.90      244.94     81.21 o 
  -3   5  18       80.97      171.33     76.59 o 
  -2   5  18       16.73       29.39     75.28 o 
  -1   5  18      103.67      170.74     75.79 o 
   0   5  18      840.99      738.37    122.90 o 
   1   5  18       15.21      123.13     88.43 o 
   2   5  18       21.92       96.68     72.40 o 
  -3   6  18      169.78      218.49     87.05 o 
  -2   6  18      206.92      333.20     93.84 o 
  -1   6  18       34.67      212.54     81.36 o 
   0   6  18       19.36      148.52     88.91 o 
   1   6  18       55.49      107.20     84.84 o 
  -1   7  18      146.77      303.93     99.41 o 
   0   7  18        9.84      132.96     77.91 o 
  -3   0  19       12.53       50.59     78.60 o 
  -1   0  19      902.89      940.69    192.58 o 
   1   0  19      143.05      196.21    107.81 o 
  -4   1  19       13.44        2.73     64.33 o 
  -3   1  19      212.16      238.70     74.18 o 
  -2   1  19       11.94       23.75     58.39 o 
  -1   1  19        1.40      104.16     68.77 o 
   0   1  19      268.22      328.43     89.34 o 
   1   1  19      732.12      616.85    107.57 o 
   2   1  19      213.45      197.98     90.16 o 
  -4   2  19        1.41       69.69     64.42 o 
  -3   2  19        0.04       44.31     73.10 o 
  -2   2  19      551.62      382.12     92.89 o 
  -1   2  19        0.85       82.65     67.43 o 
   0   2  19      363.33      382.47     88.27 o 
   1   2  19       32.20       67.70     71.19 o 
   2   2  19      153.61      122.44     67.88 o 
  -4   3  19      132.82      111.93     71.92 o 
  -3   3  19       53.93       98.09     77.14 o 
  -2   3  19      120.99      192.49     81.50 o 
  -1   3  19       40.39      178.52     79.37 o 
   0   3  19      327.71      301.52     81.57 o 
   1   3  19      158.24      258.58     86.90 o 
   2   3  19       93.52       32.55     70.01 o 
  -3   4  19        7.64      123.14     77.88 o 
  -2   4  19       31.31      135.97     80.48 o 
  -1   4  19      235.05      256.59     89.30 o 
   0   4  19       39.09      230.96    112.24 o 
   1   4  19       41.11      155.82     90.12 o 
  -2   5  19        0.64      179.10     78.98 o 
  -1   5  19        4.98      140.51     83.02 o 
   0   5  19       25.39      129.17    105.49 o 
   1   5  19      276.88      236.63    103.26 o 
  -2   0  20       18.42        0.00    101.78 o 
   0   0  20      201.49      170.58    118.30 o 
  -3   1  20        7.36      166.61     82.93 o 
  -2   1  20      327.36      291.39     85.73 o 
  -1   1  20       64.69      107.82     72.83 o 
   0   1  20        0.71       91.41     71.88 o 
   1   1  20        1.90       14.31     74.01 o 
  -3   2  20       58.60       59.46     74.73 o 
  -2   2  20       80.40       41.39     80.49 o 
  -1   2  20      248.40      372.70     90.62 o 
   0   2  20      329.03      284.05     90.60 o 
   1   2  20      246.52      281.02    112.51 o 
  -2   3  20        6.77      116.18     81.77 o 
  -1   3  20      160.29      233.10    102.98 o 
   0   3  20        0.18      125.85     75.41 o 
  -1   4  20      161.49      309.00    106.89 o 
   0   4  20      192.85      194.58    111.47 o 
  -1   0  21       33.33      199.55    117.22 o 
                                                 
